# Supplementary material for: Total Synthesis and Pharmacological Evaluation of Phochrodines A–C
Source: J Nat Prod. 2025 Apr 1;88(4):996–1003. doi: 10.1021/acs.jnatprod.5c00104 (PMC12038836; doi:10.1021/acs.jnatprod.5c00104)
Supplement: Supplementary file 2 — np5c00104_si_002.zip [file np5c00104_si_002.zip]

Archive with 512 entries (443 files):
- NMR Data Files/
- NMR Data Files/Compound 1/
- NMR Data Files/Compound 1/13C NMR/
- NMR Data Files/Compound 1/13C NMR/2/
- NMR Data Files/Compound 1/13C NMR/2/acqu
- NMR Data Files/Compound 1/13C NMR/2/acqus
- NMR Data Files/Compound 1/13C NMR/2/audita.txt
- NMR Data Files/Compound 1/13C NMR/2/cpdprg2
- NMR Data Files/Compound 1/13C NMR/2/fid
- NMR Data Files/Compound 1/13C NMR/2/format.temp
- NMR Data Files/Compound 1/13C NMR/2/fq1list
- NMR Data Files/Compound 1/13C NMR/2/pdata/
- NMR Data Files/Compound 1/13C NMR/2/pdata/1/
- NMR Data Files/Compound 1/13C NMR/2/pdata/1/1i
- NMR Data Files/Compound 1/13C NMR/2/pdata/1/1r
- NMR Data Files/Compound 1/13C NMR/2/pdata/1/auditp.txt
- NMR Data Files/Compound 1/13C NMR/2/pdata/1/intrng
- NMR Data Files/Compound 1/13C NMR/2/pdata/1/outd
- NMR Data Files/Compound 1/13C NMR/2/pdata/1/parm.txt
- NMR Data Files/Compound 1/13C NMR/2/pdata/1/peaklist.xml
- NMR Data Files/Compound 1/13C NMR/2/pdata/1/peakrng
- NMR Data Files/Compound 1/13C NMR/2/pdata/1/peaks
- NMR Data Files/Compound 1/13C NMR/2/pdata/1/proc
- NMR Data Files/Compound 1/13C NMR/2/pdata/1/procs
- NMR Data Files/Compound 1/13C NMR/2/pdata/1/title
- NMR Data Files/Compound 1/13C NMR/2/prosol_History
- NMR Data Files/Compound 1/13C NMR/2/pulseprogram
- NMR Data Files/Compound 1/13C NMR/2/scon2
- NMR Data Files/Compound 1/13C NMR/2/shimvalues
- NMR Data Files/Compound 1/13C NMR/2/specpar
- NMR Data Files/Compound 1/13C NMR/2/uxnmr.info
- NMR Data Files/Compound 1/13C NMR/2/uxnmr.par
- NMR Data Files/Compound 1/1H NMR/
- NMR Data Files/Compound 1/1H NMR/1/
- NMR Data Files/Compound 1/1H NMR/1/acqu
- NMR Data Files/Compound 1/1H NMR/1/acqus
- NMR Data Files/Compound 1/1H NMR/1/audita.txt
- NMR Data Files/Compound 1/1H NMR/1/fid
- NMR Data Files/Compound 1/1H NMR/1/format.temp
- NMR Data Files/Compound 1/1H NMR/1/fq1list
- NMR Data Files/Compound 1/1H NMR/1/pdata/
- NMR Data Files/Compound 1/1H NMR/1/pdata/1/
- NMR Data Files/Compound 1/1H NMR/1/pdata/1/1i
- NMR Data Files/Compound 1/1H NMR/1/pdata/1/1r
- NMR Data Files/Compound 1/1H NMR/1/pdata/1/auditp.txt
- NMR Data Files/Compound 1/1H NMR/1/pdata/1/intrng
- NMR Data Files/Compound 1/1H NMR/1/pdata/1/outd
- NMR Data Files/Compound 1/1H NMR/1/pdata/1/parm.txt
- NMR Data Files/Compound 1/1H NMR/1/pdata/1/peaklist.xml
- NMR Data Files/Compound 1/1H NMR/1/pdata/1/peakrng
- NMR Data Files/Compound 1/1H NMR/1/pdata/1/peaks
- NMR Data Files/Compound 1/1H NMR/1/pdata/1/proc
- NMR Data Files/Compound 1/1H NMR/1/pdata/1/procs
- NMR Data Files/Compound 1/1H NMR/1/pdata/1/title
- NMR Data Files/Compound 1/1H NMR/1/prosol_History
- NMR Data Files/Compound 1/1H NMR/1/pulseprogram
- NMR Data Files/Compound 1/1H NMR/1/scon2
- NMR Data Files/Compound 1/1H NMR/1/shimvalues
- NMR Data Files/Compound 1/1H NMR/1/specpar
- NMR Data Files/Compound 1/1H NMR/1/uxnmr.info
- NMR Data Files/Compound 1/1H NMR/1/uxnmr.par
- NMR Data Files/Compound 1/Compound1.mol
- NMR Data Files/Compound 11/
- NMR Data Files/Compound 11/13C NMR/
- NMR Data Files/Compound 11/13C NMR/acqu
- NMR Data Files/Compound 11/13C NMR/acqus
- NMR Data Files/Compound 11/13C NMR/audita.txt
- NMR Data Files/Compound 11/13C NMR/cpdprg2
- NMR Data Files/Compound 11/13C NMR/fid
- NMR Data Files/Compound 11/13C NMR/format.temp
- NMR Data Files/Compound 11/13C NMR/fq1list
- NMR Data Files/Compound 11/13C NMR/pdata/
- NMR Data Files/Compound 11/13C NMR/pdata/1/
- NMR Data Files/Compound 11/13C NMR/pdata/1/1i
- NMR Data Files/Compound 11/13C NMR/pdata/1/1r
- NMR Data Files/Compound 11/13C NMR/pdata/1/auditp.txt
- NMR Data Files/Compound 11/13C NMR/pdata/1/intrng
- NMR Data Files/Compound 11/13C NMR/pdata/1/outd
- NMR Data Files/Compound 11/13C NMR/pdata/1/parm.txt
- NMR Data Files/Compound 11/13C NMR/pdata/1/peaklist.xml
- NMR Data Files/Compound 11/13C NMR/pdata/1/peakrng
- NMR Data Files/Compound 11/13C NMR/pdata/1/peaks
- NMR Data Files/Compound 11/13C NMR/pdata/1/proc
- NMR Data Files/Compound 11/13C NMR/pdata/1/procs
- NMR Data Files/Compound 11/13C NMR/pdata/1/title
- NMR Data Files/Compound 11/13C NMR/prosol_History
- NMR Data Files/Compound 11/13C NMR/pulseprogram
- NMR Data Files/Compound 11/13C NMR/scon2
- NMR Data Files/Compound 11/13C NMR/shimvalues
- NMR Data Files/Compound 11/13C NMR/specpar
- NMR Data Files/Compound 11/13C NMR/uxnmr.info
- NMR Data Files/Compound 11/13C NMR/uxnmr.par
- NMR Data Files/Compound 11/1H NMR/
- NMR Data Files/Compound 11/1H NMR/acqu
- NMR Data Files/Compound 11/1H NMR/acqus
- NMR Data Files/Compound 11/1H NMR/audita.txt
- NMR Data Files/Compound 11/1H NMR/fid
- NMR Data Files/Compound 11/1H NMR/format.temp
- NMR Data Files/Compound 11/1H NMR/fq1list
- NMR Data Files/Compound 11/1H NMR/pdata/
- NMR Data Files/Compound 11/1H NMR/pdata/1/
- NMR Data Files/Compound 11/1H NMR/pdata/1/1i
- NMR Data Files/Compound 11/1H NMR/pdata/1/1r
- NMR Data Files/Compound 11/1H NMR/pdata/1/auditp.txt
- NMR Data Files/Compound 11/1H NMR/pdata/1/intrng
- NMR Data Files/Compound 11/1H NMR/pdata/1/outd
- NMR Data Files/Compound 11/1H NMR/pdata/1/parm.txt
- NMR Data Files/Compound 11/1H NMR/pdata/1/peaklist.xml
- NMR Data Files/Compound 11/1H NMR/pdata/1/peakrng
- NMR Data Files/Compound 11/1H NMR/pdata/1/peaks
- NMR Data Files/Compound 11/1H NMR/pdata/1/proc
- NMR Data Files/Compound 11/1H NMR/pdata/1/procs
- NMR Data Files/Compound 11/1H NMR/pdata/1/title
- NMR Data Files/Compound 11/1H NMR/prosol_History
- NMR Data Files/Compound 11/1H NMR/pulseprogram
- NMR Data Files/Compound 11/1H NMR/scon2
- NMR Data Files/Compound 11/1H NMR/shimvalues
- NMR Data Files/Compound 11/1H NMR/specpar
- NMR Data Files/Compound 11/1H NMR/uxnmr.info
- NMR Data Files/Compound 11/1H NMR/uxnmr.par
- NMR Data Files/Compound 11/Compound11.mol
- NMR Data Files/Compound 2/
- NMR Data Files/Compound 2/13C NMR (CD3OD)/
- NMR Data Files/Compound 2/13C NMR (CD3OD)/2/
- NMR Data Files/Compound 2/13C NMR (CD3OD)/2/acqu
- NMR Data Files/Compound 2/13C NMR (CD3OD)/2/acqus
- NMR Data Files/Compound 2/13C NMR (CD3OD)/2/audita.txt
- NMR Data Files/Compound 2/13C NMR (CD3OD)/2/cpdprg2
- NMR Data Files/Compound 2/13C NMR (CD3OD)/2/fid
- NMR Data Files/Compound 2/13C NMR (CD3OD)/2/format.temp
- NMR Data Files/Compound 2/13C NMR (CD3OD)/2/fq1list
- NMR Data Files/Compound 2/13C NMR (CD3OD)/2/pdata/
- NMR Data Files/Compound 2/13C NMR (CD3OD)/2/pdata/1/
- NMR Data Files/Compound 2/13C NMR (CD3OD)/2/pdata/1/1i
- NMR Data Files/Compound 2/13C NMR (CD3OD)/2/pdata/1/1r
- NMR Data Files/Compound 2/13C NMR (CD3OD)/2/pdata/1/auditp.txt
- NMR Data Files/Compound 2/13C NMR (CD3OD)/2/pdata/1/intrng
- NMR Data Files/Compound 2/13C NMR (CD3OD)/2/pdata/1/outd
- NMR Data Files/Compound 2/13C NMR (CD3OD)/2/pdata/1/parm.txt
- NMR Data Files/Compound 2/13C NMR (CD3OD)/2/pdata/1/peaklist.xml
- NMR Data Files/Compound 2/13C NMR (CD3OD)/2/pdata/1/peakrng
- NMR Data Files/Compound 2/13C NMR (CD3OD)/2/pdata/1/peaks
- NMR Data Files/Compound 2/13C NMR (CD3OD)/2/pdata/1/proc
- NMR Data Files/Compound 2/13C NMR (CD3OD)/2/pdata/1/procs
- NMR Data Files/Compound 2/13C NMR (CD3OD)/2/pdata/1/title
- NMR Data Files/Compound 2/13C NMR (CD3OD)/2/prosol_History
- NMR Data Files/Compound 2/13C NMR (CD3OD)/2/pulseprogram
- NMR Data Files/Compound 2/13C NMR (CD3OD)/2/scon2
- NMR Data Files/Compound 2/13C NMR (CD3OD)/2/shimvalues
- NMR Data Files/Compound 2/13C NMR (CD3OD)/2/specpar
- NMR Data Files/Compound 2/13C NMR (CD3OD)/2/uxnmr.info
- NMR Data Files/Compound 2/13C NMR (CD3OD)/2/uxnmr.par
- NMR Data Files/Compound 2/13C NMR (CDCl3)/
- NMR Data Files/Compound 2/13C NMR (CDCl3)/2/
- NMR Data Files/Compound 2/13C NMR (CDCl3)/2/acqu
- NMR Data Files/Compound 2/13C NMR (CDCl3)/2/acqus
- NMR Data Files/Compound 2/13C NMR (CDCl3)/2/audita.txt
- NMR Data Files/Compound 2/13C NMR (CDCl3)/2/cpdprg2
- NMR Data Files/Compound 2/13C NMR (CDCl3)/2/fid
- NMR Data Files/Compound 2/13C NMR (CDCl3)/2/format.temp
- NMR Data Files/Compound 2/13C NMR (CDCl3)/2/fq1list
- NMR Data Files/Compound 2/13C NMR (CDCl3)/2/pdata/
- NMR Data Files/Compound 2/13C NMR (CDCl3)/2/pdata/1/
- NMR Data Files/Compound 2/13C NMR (CDCl3)/2/pdata/1/1i
- NMR Data Files/Compound 2/13C NMR (CDCl3)/2/pdata/1/1r
- NMR Data Files/Compound 2/13C NMR (CDCl3)/2/pdata/1/auditp.txt
- NMR Data Files/Compound 2/13C NMR (CDCl3)/2/pdata/1/intrng
- NMR Data Files/Compound 2/13C NMR (CDCl3)/2/pdata/1/outd
- NMR Data Files/Compound 2/13C NMR (CDCl3)/2/pdata/1/parm.txt
- NMR Data Files/Compound 2/13C NMR (CDCl3)/2/pdata/1/peaklist.xml
- NMR Data Files/Compound 2/13C NMR (CDCl3)/2/pdata/1/peakrng
- NMR Data Files/Compound 2/13C NMR (CDCl3)/2/pdata/1/peaks
- NMR Data Files/Compound 2/13C NMR (CDCl3)/2/pdata/1/proc
- NMR Data Files/Compound 2/13C NMR (CDCl3)/2/pdata/1/procs
- NMR Data Files/Compound 2/13C NMR (CDCl3)/2/pdata/1/title
- NMR Data Files/Compound 2/13C NMR (CDCl3)/2/prosol_History
- NMR Data Files/Compound 2/13C NMR (CDCl3)/2/pulseprogram
- NMR Data Files/Compound 2/13C NMR (CDCl3)/2/scon2
- NMR Data Files/Compound 2/13C NMR (CDCl3)/2/shimvalues
- NMR Data Files/Compound 2/13C NMR (CDCl3)/2/specpar
- NMR Data Files/Compound 2/13C NMR (CDCl3)/2/uxnmr.info
- NMR Data Files/Compound 2/13C NMR (CDCl3)/2/uxnmr.par
- NMR Data Files/Compound 2/1H NMR/
- NMR Data Files/Compound 2/1H NMR/1/
- NMR Data Files/Compound 2/1H NMR/1/acqu
- NMR Data Files/Compound 2/1H NMR/1/acqus
- NMR Data Files/Compound 2/1H NMR/1/audita.txt
- NMR Data Files/Compound 2/1H NMR/1/fid
- NMR Data Files/Compound 2/1H NMR/1/format.temp
- NMR Data Files/Compound 2/1H NMR/1/fq1list
- NMR Data Files/Compound 2/1H NMR/1/pdata/
- NMR Data Files/Compound 2/1H NMR/1/pdata/1/
- NMR Data Files/Compound 2/1H NMR/1/pdata/1/1i
- NMR Data Files/Compound 2/1H NMR/1/pdata/1/1r
- NMR Data Files/Compound 2/1H NMR/1/pdata/1/auditp.txt
- NMR Data Files/Compound 2/1H NMR/1/pdata/1/intrng
- NMR Data Files/Compound 2/1H NMR/1/pdata/1/outd
- NMR Data Files/Compound 2/1H NMR/1/pdata/1/parm.txt
- NMR Data Files/Compound 2/1H NMR/1/pdata/1/peaklist.xml
- NMR Data Files/Compound 2/1H NMR/1/pdata/1/peakrng
- NMR Data Files/Compound 2/1H NMR/1/pdata/1/peaks
- NMR Data Files/Compound 2/1H NMR/1/pdata/1/proc
- NMR Data Files/Compound 2/1H NMR/1/pdata/1/procs
- NMR Data Files/Compound 2/1H NMR/1/pdata/1/title
- NMR Data Files/Compound 2/1H NMR/1/prosol_History
- NMR Data Files/Compound 2/1H NMR/1/pulseprogram
- NMR Data Files/Compound 2/1H NMR/1/scon2
- NMR Data Files/Compound 2/1H NMR/1/shimvalues
- NMR Data Files/Compound 2/1H NMR/1/specpar
- NMR Data Files/Compound 2/1H NMR/1/uxnmr.info
- NMR Data Files/Compound 2/1H NMR/1/uxnmr.par
- NMR Data Files/Compound 2/Compound2.mol
- NMR Data Files/Compound 3/
- NMR Data Files/Compound 3/13C NMR/
- NMR Data Files/Compound 3/13C NMR/2/
- NMR Data Files/Compound 3/13C NMR/2/acqu
- NMR Data Files/Compound 3/13C NMR/2/acqus
- NMR Data Files/Compound 3/13C NMR/2/audita.txt
- NMR Data Files/Compound 3/13C NMR/2/cpdprg2
- NMR Data Files/Compound 3/13C NMR/2/fid
- NMR Data Files/Compound 3/13C NMR/2/format.temp
- NMR Data Files/Compound 3/13C NMR/2/fq1list
- NMR Data Files/Compound 3/13C NMR/2/pdata/
- NMR Data Files/Compound 3/13C NMR/2/pdata/1/
- NMR Data Files/Compound 3/13C NMR/2/pdata/1/1i
- NMR Data Files/Compound 3/13C NMR/2/pdata/1/1r
- NMR Data Files/Compound 3/13C NMR/2/pdata/1/auditp.txt
- NMR Data Files/Compound 3/13C NMR/2/pdata/1/intrng
- NMR Data Files/Compound 3/13C NMR/2/pdata/1/outd
- NMR Data Files/Compound 3/13C NMR/2/pdata/1/parm.txt
- NMR Data Files/Compound 3/13C NMR/2/pdata/1/peaklist.xml
- NMR Data Files/Compound 3/13C NMR/2/pdata/1/peakrng
- NMR Data Files/Compound 3/13C NMR/2/pdata/1/peaks
- NMR Data Files/Compound 3/13C NMR/2/pdata/1/proc
- NMR Data Files/Compound 3/13C NMR/2/pdata/1/procs
- NMR Data Files/Compound 3/13C NMR/2/pdata/1/title
- NMR Data Files/Compound 3/13C NMR/2/prosol_History
- NMR Data Files/Compound 3/13C NMR/2/pulseprogram
- NMR Data Files/Compound 3/13C NMR/2/scon2
- NMR Data Files/Compound 3/13C NMR/2/shimvalues
- NMR Data Files/Compound 3/13C NMR/2/specpar
- NMR Data Files/Compound 3/13C NMR/2/uxnmr.info
- NMR Data Files/Compound 3/13C NMR/2/uxnmr.par
- NMR Data Files/Compound 3/1H NMR/
- NMR Data Files/Compound 3/1H NMR/1/
- NMR Data Files/Compound 3/1H NMR/1/acqu
- NMR Data Files/Compound 3/1H NMR/1/acqus
- NMR Data Files/Compound 3/1H NMR/1/audita.txt
- NMR Data Files/Compound 3/1H NMR/1/fid
- NMR Data Files/Compound 3/1H NMR/1/format.temp
- NMR Data Files/Compound 3/1H NMR/1/fq1list
- NMR Data Files/Compound 3/1H NMR/1/pdata/
- NMR Data Files/Compound 3/1H NMR/1/pdata/1/
- NMR Data Files/Compound 3/1H NMR/1/pdata/1/1i
- NMR Data Files/Compound 3/1H NMR/1/pdata/1/1r
- NMR Data Files/Compound 3/1H NMR/1/pdata/1/auditp.txt
- NMR Data Files/Compound 3/1H NMR/1/pdata/1/intrng
- NMR Data Files/Compound 3/1H NMR/1/pdata/1/outd
- NMR Data Files/Compound 3/1H NMR/1/pdata/1/parm.txt
- NMR Data Files/Compound 3/1H NMR/1/pdata/1/peaklist.xml
- NMR Data Files/Compound 3/1H NMR/1/pdata/1/peakrng
- NMR Data Files/Compound 3/1H NMR/1/pdata/1/peaks
- NMR Data Files/Compound 3/1H NMR/1/pdata/1/proc
- NMR Data Files/Compound 3/1H NMR/1/pdata/1/procs
- NMR Data Files/Compound 3/1H NMR/1/pdata/1/title
- NMR Data Files/Compound 3/1H NMR/1/prosol_History
- NMR Data Files/Compound 3/1H NMR/1/pulseprogram
- NMR Data Files/Compound 3/1H NMR/1/scon2
- NMR Data Files/Compound 3/1H NMR/1/shimvalues
- NMR Data Files/Compound 3/1H NMR/1/specpar
- NMR Data Files/Compound 3/1H NMR/1/uxnmr.info
- NMR Data Files/Compound 3/1H NMR/1/uxnmr.par
- NMR Data Files/Compound 3/Compound3.mol
- NMR Data Files/Compound 5/
- NMR Data Files/Compound 5/13C NMR/
- NMR Data Files/Compound 5/13C NMR/2/
- NMR Data Files/Compound 5/13C NMR/2/acqu
- NMR Data Files/Compound 5/13C NMR/2/acqus
- NMR Data Files/Compound 5/13C NMR/2/audita.txt
- NMR Data Files/Compound 5/13C NMR/2/cpdprg2
- NMR Data Files/Compound 5/13C NMR/2/fid
- NMR Data Files/Compound 5/13C NMR/2/format.temp
- NMR Data Files/Compound 5/13C NMR/2/fq1list
- NMR Data Files/Compound 5/13C NMR/2/pdata/
- NMR Data Files/Compound 5/13C NMR/2/pdata/1/
- NMR Data Files/Compound 5/13C NMR/2/pdata/1/1i
- NMR Data Files/Compound 5/13C NMR/2/pdata/1/1r
- NMR Data Files/Compound 5/13C NMR/2/pdata/1/auditp.txt
- NMR Data Files/Compound 5/13C NMR/2/pdata/1/intrng
- NMR Data Files/Compound 5/13C NMR/2/pdata/1/outd
- NMR Data Files/Compound 5/13C NMR/2/pdata/1/parm.txt
- NMR Data Files/Compound 5/13C NMR/2/pdata/1/peaklist.xml
- NMR Data Files/Compound 5/13C NMR/2/pdata/1/peakrng
- NMR Data Files/Compound 5/13C NMR/2/pdata/1/peaks
- NMR Data Files/Compound 5/13C NMR/2/pdata/1/proc
- NMR Data Files/Compound 5/13C NMR/2/pdata/1/procs
- NMR Data Files/Compound 5/13C NMR/2/pdata/1/title
- NMR Data Files/Compound 5/13C NMR/2/prosol_History
- NMR Data Files/Compound 5/13C NMR/2/pulseprogram
- NMR Data Files/Compound 5/13C NMR/2/scon2
[truncated: 212 more entries]
