# Supplementary material for: Total Synthesis and Pharmacological Evaluation of Phochrodines A–C
Source: J Nat Prod. 2025 Apr 1;88(4):996–1003. doi: 10.1021/acs.jnatprod.5c00104 (PMC12038836; doi:10.1021/acs.jnatprod.5c00104)
Supplement: Supplementary file 2 — np5c00104_si_002.zip [file np5c00104_si_002.zip › NMR Data Files/Compound 1/13C NMR/2/pdata/1/auditp.txt]

##TITLE= Audit trail, TOPSPIN		Version 3.2
##JCAMPDX= 5.01
##ORIGIN= Bruker BioSpin GmbH
##OWNER= automation
$$ /opt/topspin/data/bouchj1/nmr/JBB-3-81-TEST_2-C13/2/pdata/1/auditp.txt
##AUDIT TRAIL=  $$ (NUMBER, WHEN, WHO, WHERE, PROCESS, VERSION, WHAT)
(   1,<2024-11-08 04:39:42.245 -0600>,<automation>,<cs400>,<go>,<TOPSPIN 3.2>,
      <created by zg
	started at 2024-11-07 21:05:18.530 -0600,
	POWCHK enabled, PULCHK disabled,
       configuration hash MD5:
       22 18 5B 49 51 43 F5 C3 67 3F 55 29 14 59 CD 31
       data hash MD5: 32K
       32 97 19 F8 19 14 8F 4E 09 46 2B A4 DE AE 0D A2>)
(   2,<2024-11-08 04:39:42.769 -0600>,<automation>,<cs400>,<audit>,<TOPSPIN 3.2>,
      <user comment:
       ICON-NMR User ID: bouchj1
       data hash MD5: 32K
       32 97 19 F8 19 14 8F 4E 09 46 2B A4 DE AE 0D A2>)
(   3,<2024-11-08 04:39:43.247 -0600>,<automation>,<cs400>,<proc1d>,<TOPSPIN 3.2>,
      <Start of raw data processing
       ef LB = 1 FT_mod = 6 PKNL = 1 SI = 32K 
       data hash MD5: 32K
       0B 7C 96 BF 3C 14 6B E3 C1 DA C7 65 DA B2 2F 1C>)
(   4,<2024-11-08 04:39:43.355 -0600>,<automation>,<cs400>,<proc1d>,<TOPSPIN 3.2>,
      <apk 
       data hash MD5: 32K
       D1 FD 32 69 BB 76 64 97 84 08 2F 5B A1 86 17 5C>)
(   5,<2024-11-08 04:39:43.416 -0600>,<automation>,<cs400>,<proc1d>,<TOPSPIN 3.2>,
      <abs ABSG = 5 
       data hash MD5: 32K
       45 66 EF 79 62 7D AA 5C 52 47 E2 81 9C 32 55 E7>)
##END=

$$ hash MD5
$$ 46 6A BF 05 70 AF 21 A5 D6 AC F2 02 82 6E A6 34
