# Supplementary material for: Total Synthesis and Pharmacological Evaluation of Phochrodines A–C
Source: J Nat Prod. 2025 Apr 1;88(4):996–1003. doi: 10.1021/acs.jnatprod.5c00104 (PMC12038836; doi:10.1021/acs.jnatprod.5c00104)
Supplement: Supplementary file 2 — np5c00104_si_002.zip [file np5c00104_si_002.zip › NMR Data Files/Compound 1/13C NMR/2/pdata/1/peaklist.xml]

<?xml version="1.0" encoding="UTF-8"?>
<PeakList>
  <PeakList1D>
    <PeakList1DHeader creator="automation" date="2024-11-08T04:39:43.423-06:00" expNo="2" name="JBB-3-81-TEST_2-C13" owner="" procNo="1" source="/opt/topspin/data/bouchj1/nmr">
      <PeakPickDetails>F1=215.035797ppm, F2=-15.035877ppm, MI=0.00cm, MAXI=10000.00cm, PC=1.400
      </PeakPickDetails>
    </PeakList1DHeader>
    <Peak1D F1="172.015594" intensity="1.579910e-02" type="0"/>
    <Peak1D F1="161.249435" intensity="3.931205e-02" type="0"/>
    <Peak1D F1="159.756149" intensity="4.228287e-02" type="0"/>
    <Peak1D F1="153.093338" intensity="3.045067e-02" type="0"/>
    <Peak1D F1="145.391144" intensity="3.148724e-02" type="0"/>
    <Peak1D F1="136.783508" intensity="7.295947e-02" type="0"/>
    <Peak1D F1="125.302040" intensity="5.012509e-02" type="0"/>
    <Peak1D F1="122.502258" intensity="1.110829e-01" type="0"/>
    <Peak1D F1="115.393631" intensity="7.767062e-03" type="0"/>
    <Peak1D F1="115.099243" intensity="6.380871e-02" type="0"/>
    <Peak1D F1="109.082619" intensity="2.739225e-02" type="0"/>
    <Peak1D F1="105.972466" intensity="1.081471e-01" type="0"/>
    <Peak1D F1="66.309433" intensity="1.472725e-01" type="0"/>
    <Peak1D F1="51.599258" intensity="6.826647e-03" type="0"/>
    <Peak1D F1="51.514896" intensity="6.980706e-03" type="0"/>
    <Peak1D F1="51.135036" intensity="7.076098e-03" type="0"/>
    <Peak1D F1="49.724289" intensity="9.907910e-03" type="0"/>
    <Peak1D F1="49.710533" intensity="1.014045e-02" type="0"/>
    <Peak1D F1="49.640583" intensity="9.468786e-03" type="0"/>
    <Peak1D F1="49.598221" intensity="1.031689e-02" type="0"/>
    <Peak1D F1="49.541695" intensity="9.502286e-03" type="0"/>
    <Peak1D F1="49.513733" intensity="9.822140e-03" type="0"/>
    <Peak1D F1="49.485786" intensity="1.046113e-02" type="0"/>
    <Peak1D F1="49.387352" intensity="8.997868e-03" type="0"/>
    <Peak1D F1="49.344524" intensity="9.289830e-03" type="0"/>
    <Peak1D F1="49.331772" intensity="9.486065e-03" type="0"/>
    <Peak1D F1="49.289150" intensity="8.382639e-03" type="0"/>
    <Peak1D F1="49.260876" intensity="7.882305e-03" type="0"/>
    <Peak1D F1="49.246998" intensity="7.648986e-03" type="0"/>
    <Peak1D F1="49.218952" intensity="7.377382e-03" type="0"/>
    <Peak1D F1="49.204376" intensity="8.579050e-03" type="0"/>
    <Peak1D F1="49.162468" intensity="1.053735e-02" type="0"/>
    <Peak1D F1="49.120270" intensity="7.163032e-03" type="0"/>
    <Peak1D F1="49.064705" intensity="8.097654e-03" type="0"/>
    <Peak1D F1="48.804863" intensity="1.002268e-02" type="0"/>
    <Peak1D F1="48.762505" intensity="1.104332e-02" type="0"/>
    <Peak1D F1="48.748283" intensity="1.112334e-02" type="0"/>
    <Peak1D F1="48.705910" intensity="1.115645e-02" type="0"/>
    <Peak1D F1="48.692169" intensity="1.161127e-02" type="0"/>
    <Peak1D F1="48.678978" intensity="1.216533e-02" type="0"/>
    <Peak1D F1="48.663700" intensity="1.150462e-02" type="0"/>
    <Peak1D F1="48.650341" intensity="1.283369e-02" type="0"/>
    <Peak1D F1="48.636314" intensity="1.450379e-02" type="0"/>
    <Peak1D F1="48.621792" intensity="1.358058e-02" type="0"/>
    <Peak1D F1="48.608257" intensity="1.578209e-02" type="0"/>
    <Peak1D F1="48.593872" intensity="1.446322e-02" type="0"/>
    <Peak1D F1="48.579884" intensity="1.664946e-02" type="0"/>
    <Peak1D F1="48.565826" intensity="1.994189e-02" type="0"/>
    <Peak1D F1="48.552074" intensity="1.841723e-02" type="0"/>
    <Peak1D F1="48.538071" intensity="1.779575e-02" type="0"/>
    <Peak1D F1="48.523918" intensity="1.777380e-02" type="0"/>
    <Peak1D F1="48.509506" intensity="1.879917e-02" type="0"/>
    <Peak1D F1="48.495918" intensity="2.087175e-02" type="0"/>
    <Peak1D F1="48.481613" intensity="1.837060e-02" type="0"/>
    <Peak1D F1="48.467518" intensity="2.211489e-02" type="0"/>
    <Peak1D F1="48.453392" intensity="2.395938e-02" type="0"/>
    <Peak1D F1="48.439472" intensity="2.862914e-02" type="0"/>
    <Peak1D F1="48.425827" intensity="2.536482e-02" type="0"/>
    <Peak1D F1="48.411430" intensity="2.504832e-02" type="0"/>
    <Peak1D F1="48.397167" intensity="2.844153e-02" type="0"/>
    <Peak1D F1="48.383400" intensity="3.082654e-02" type="0"/>
    <Peak1D F1="48.369095" intensity="3.257493e-02" type="0"/>
    <Peak1D F1="48.355095" intensity="3.846110e-02" type="0"/>
    <Peak1D F1="48.341064" intensity="4.010392e-02" type="0"/>
    <Peak1D F1="48.326832" intensity="4.539073e-02" type="0"/>
    <Peak1D F1="48.311157" intensity="5.740175e-02" type="0"/>
    <Peak1D F1="48.299213" intensity="8.056410e-02" type="0"/>
    <Peak1D F1="48.283649" intensity="7.843714e-02" type="0"/>
    <Peak1D F1="48.229481" intensity="2.148060e+00" type="0"/>
    <Peak1D F1="48.188107" intensity="1.084598e-01" type="0"/>
    <Peak1D F1="48.173229" intensity="8.567015e-02" type="0"/>
    <Peak1D F1="48.158733" intensity="8.266594e-02" type="0"/>
    <Peak1D F1="48.144596" intensity="8.747461e-02" type="0"/>
    <Peak1D F1="48.130512" intensity="9.270453e-02" type="0"/>
    <Peak1D F1="48.116333" intensity="1.023270e-01" type="0"/>
    <Peak1D F1="48.101547" intensity="1.239244e-01" type="0"/>
    <Peak1D F1="48.087986" intensity="1.947716e-01" type="0"/>
    <Peak1D F1="48.073696" intensity="1.970507e-01" type="0"/>
    <Peak1D F1="48.057487" intensity="2.991752e-01" type="0"/>
    <Peak1D F1="48.017334" intensity="6.256950e+00" type="0"/>
    <Peak1D F1="47.949192" intensity="1.212702e-01" type="0"/>
    <Peak1D F1="47.934368" intensity="1.201693e-01" type="0"/>
    <Peak1D F1="47.920067" intensity="1.286425e-01" type="0"/>
    <Peak1D F1="47.905735" intensity="1.456300e-01" type="0"/>
    <Peak1D F1="47.891075" intensity="1.823681e-01" type="0"/>
    <Peak1D F1="47.876923" intensity="2.884397e-01" type="0"/>
    <Peak1D F1="47.863319" intensity="3.161844e-01" type="0"/>
    <Peak1D F1="47.847523" intensity="4.889900e-01" type="0"/>
    <Peak1D F1="47.803707" intensity="1.194575e+01" type="0"/>
    <Peak1D F1="47.761032" intensity="4.414528e-01" type="0"/>
    <Peak1D F1="47.745564" intensity="2.854438e-01" type="0"/>
    <Peak1D F1="47.730904" intensity="2.227317e-01" type="0"/>
    <Peak1D F1="47.716545" intensity="1.903280e-01" type="0"/>
    <Peak1D F1="47.701984" intensity="1.742756e-01" type="0"/>
    <Peak1D F1="47.590809" intensity="1.500000e+01" type="0"/>
    <Peak1D F1="47.536037" intensity="2.831214e-01" type="0"/>
    <Peak1D F1="47.520721" intensity="2.075861e-01" type="0"/>
    <Peak1D F1="47.506088" intensity="1.754422e-01" type="0"/>
    <Peak1D F1="47.491783" intensity="1.647747e-01" type="0"/>
    <Peak1D F1="47.477524" intensity="1.650264e-01" type="0"/>
    <Peak1D F1="47.462849" intensity="1.861282e-01" type="0"/>
    <Peak1D F1="47.448395" intensity="2.473762e-01" type="0"/>
    <Peak1D F1="47.433285" intensity="3.175534e-01" type="0"/>
    <Peak1D F1="47.378582" intensity="1.262266e+01" type="0"/>
    <Peak1D F1="47.318310" intensity="1.942668e-01" type="0"/>
    <Peak1D F1="47.303349" intensity="1.337749e-01" type="0"/>
    <Peak1D F1="47.289062" intensity="1.033678e-01" type="0"/>
    <Peak1D F1="47.274593" intensity="8.486463e-02" type="0"/>
    <Peak1D F1="47.237347" intensity="1.003875e-01" type="0"/>
    <Peak1D F1="47.165241" intensity="6.017686e+00" type="0"/>
    <Peak1D F1="47.121086" intensity="2.246736e-01" type="0"/>
    <Peak1D F1="47.106262" intensity="1.436618e-01" type="0"/>
    <Peak1D F1="47.091850" intensity="1.064382e-01" type="0"/>
    <Peak1D F1="47.077641" intensity="8.583193e-02" type="0"/>
    <Peak1D F1="47.063477" intensity="7.300375e-02" type="0"/>
    <Peak1D F1="47.049297" intensity="6.620791e-02" type="0"/>
    <Peak1D F1="47.035130" intensity="6.246345e-02" type="0"/>
    <Peak1D F1="47.020760" intensity="6.645760e-02" type="0"/>
    <Peak1D F1="47.006004" intensity="7.762744e-02" type="0"/>
    <Peak1D F1="46.952068" intensity="2.154667e+00" type="0"/>
    <Peak1D F1="46.910271" intensity="8.108702e-02" type="0"/>
    <Peak1D F1="46.895420" intensity="5.505279e-02" type="0"/>
    <Peak1D F1="46.881226" intensity="4.004387e-02" type="0"/>
    <Peak1D F1="46.866814" intensity="3.403065e-02" type="0"/>
    <Peak1D F1="46.852840" intensity="3.184871e-02" type="0"/>
    <Peak1D F1="46.838799" intensity="2.618752e-02" type="0"/>
    <Peak1D F1="46.824795" intensity="2.506718e-02" type="0"/>
    <Peak1D F1="46.796505" intensity="2.372038e-02" type="0"/>
    <Peak1D F1="46.782738" intensity="2.125856e-02" type="0"/>
    <Peak1D F1="29.368988" intensity="1.318673e-02" type="0"/>
    <Peak1D F1="19.682268" intensity="1.036003e-01" type="0"/>
    <Peak1D F1="-1.455954" intensity="2.022100e-02" type="0"/>
  </PeakList1D>
</PeakList>
