# Supplementary material for: Total Synthesis and Pharmacological Evaluation of Phochrodines A–C
Source: J Nat Prod. 2025 Apr 1;88(4):996–1003. doi: 10.1021/acs.jnatprod.5c00104 (PMC12038836; doi:10.1021/acs.jnatprod.5c00104)
Supplement: Supplementary file 2 — np5c00104_si_002.zip [file np5c00104_si_002.zip › NMR Data Files/Compound 1/13C NMR/2/shimvalues]

# Fri Nov  8 04:39:42 2024
#$$PROBEID=2
#$$PROBEINFO=5 mm CPPBBO BB-1H/19F/D Z-GRD Z122623/0034
#$$PICSINFO=Z122623_0034_02.par
#$$SHIMID=313232
#
# Active Shim Gradients
#
Z           		260             
Z2          		-2836           
Z3          		-660            
Z4          		897             
Z5          		2576            
Z6          		7946            
X           		-2174           
XZ          		-5081           
XZ2         		3772            
XZ3         		3968            
Y           		-1263           
YZ          		-3804           
YZ2         		8627            
YZ3         		-1528           
XY          		-691            
XYZ         		18643           
(X2-Y2)     		-7178           
(X2-Y2)Z    		15742           
X3          		-11592          
Y3          		-2495           
#
# Lock Parameter
#
FIELD		5841.316
LOCKPHASE		246.738 
LOCKPOWER		-35.000 
LOCKGAIN		110.437 
LOCKDC		-75.000 
LOCKSHIFT		3.300   
LOOPGAIN		-5.000  
LOOPTIME		0.100   
LOOPFILTER		100.000 
#
IEEE64_VERSION_CODE 1
#
# Shim currents 
#
SHIM_SETTING [1 ]  126.16015217    
SHIM_SETTING [2 ]  -1403.95737516  
SHIM_SETTING [3 ]  -347.11596412   
SHIM_SETTING [4 ]  471.86392512    
SHIM_SETTING [5 ]  1355.15350900   
SHIM_SETTING [6 ]  -1143.45100000  
SHIM_SETTING [7 ]  -2672.71300000  
SHIM_SETTING [8 ]  1984.21200000   
SHIM_SETTING [9 ]  -3775.74000000  
SHIM_SETTING [10]  -363.34800000   
SHIM_SETTING [11]  -664.33000000   
SHIM_SETTING [12]  -2001.10000000  
SHIM_SETTING [13]  4537.93600000   
SHIM_SETTING [14]  -803.94700000   
SHIM_SETTING [15]  4179.36500000   
SHIM_SETTING [16]  8280.15400000   
SHIM_SETTING [17]  2086.95300000   
SHIM_SETTING [18]  9806.41500000   
SHIM_SETTING [19]  -6097.61000000  
SHIM_SETTING [20]  -1312.60600000  
