# Supplementary material for: Total Synthesis and Pharmacological Evaluation of Phochrodines A–C
Source: J Nat Prod. 2025 Apr 1;88(4):996–1003. doi: 10.1021/acs.jnatprod.5c00104 (PMC12038836; doi:10.1021/acs.jnatprod.5c00104)
Supplement: Supplementary file 2 — np5c00104_si_002.zip [file np5c00104_si_002.zip › NMR Data Files/Compound 1/1H NMR/1/pdata/1/auditp.txt]

##TITLE= Audit trail, TOPSPIN		Version 3.2
##JCAMPDX= 5.01
##ORIGIN= Bruker BioSpin GmbH
##OWNER= automation
$$ /opt/topspin/data/bouchj1/nmr/JBB-3-81-TEST_2-H1/1/pdata/1/auditp.txt
##AUDIT TRAIL=  $$ (NUMBER, WHEN, WHO, WHERE, PROCESS, VERSION, WHAT)
(   1,<2024-11-07 16:43:41.705 -0600>,<automation>,<cs400>,<go>,<TOPSPIN 3.2>,
      <created by zg
	started at 2024-11-07 16:38:40.605 -0600,
	POWCHK enabled, PULCHK disabled,
       configuration hash MD5:
       22 18 5B 49 51 43 F5 C3 67 3F 55 29 14 59 CD 31
       data hash MD5: 32K
       A2 10 83 DD 55 62 9D F1 18 30 E1 40 06 63 9E CD>)
(   2,<2024-11-07 16:43:42.245 -0600>,<automation>,<cs400>,<audit>,<TOPSPIN 3.2>,
      <user comment:
       ICON-NMR User ID: bouchj1
       data hash MD5: 32K
       A2 10 83 DD 55 62 9D F1 18 30 E1 40 06 63 9E CD>)
(   3,<2024-11-07 16:43:42.712 -0600>,<automation>,<cs400>,<proc1d>,<TOPSPIN 3.2>,
      <Start of raw data processing
       ef LB = 0.3 FT_mod = 6 PKNL = 1 SI = 32K 
       data hash MD5: 32K
       35 75 DB 2D 55 9A 51 17 20 7E 0A 0F 88 48 BC 7D>)
(   4,<2024-11-07 16:43:43.230 -0600>,<automation>,<cs400>,<proc1d>,<TOPSPIN 3.2>,
      <apk0 
       data hash MD5: 32K
       9E EA 7C F0 73 73 58 68 7E 09 62 89 B0 F2 F6 B1>)
(   5,<2024-11-07 16:43:44.402 -0600>,<automation>,<cs400>,<proc1d>,<TOPSPIN 3.2>,
      <abs ABSG = 5 
       data hash MD5: 32K
       54 46 CC D0 CF F3 B9 45 06 E6 5C 0F 46 3D 69 08>)
##END=

$$ hash MD5
$$ 26 62 DE 08 8C D5 98 80 78 A0 4F 20 B7 85 74 08
