# Supplementary material for: Total Synthesis and Pharmacological Evaluation of Phochrodines A–C
Source: J Nat Prod. 2025 Apr 1;88(4):996–1003. doi: 10.1021/acs.jnatprod.5c00104 (PMC12038836; doi:10.1021/acs.jnatprod.5c00104)
Supplement: Supplementary file 2 — np5c00104_si_002.zip [file np5c00104_si_002.zip › NMR Data Files/Compound 1/1H NMR/1/pdata/1/intrng]

P 0
8.069132   7.648857
7.570204   6.970777
6.759050   6.413456
5.512923   4.424102
3.821099   3.131101
2.917389   2.462952
1.940190   0.615411
0.259885   -0.141719
