# Supplementary material for: Total Synthesis and Pharmacological Evaluation of Phochrodines A–C
Source: J Nat Prod. 2025 Apr 1;88(4):996–1003. doi: 10.1021/acs.jnatprod.5c00104 (PMC12038836; doi:10.1021/acs.jnatprod.5c00104)
Supplement: Supplementary file 2 — np5c00104_si_002.zip [file np5c00104_si_002.zip › NMR Data Files/Compound 1/1H NMR/1/pdata/1/peaklist.xml]

<?xml version="1.0" encoding="UTF-8"?>
<PeakList>
  <PeakList1D>
    <PeakList1DHeader creator="automation" date="2024-11-07T16:43:44.407-06:00" expNo="1" name="JBB-3-81-TEST_2-H1" owner="" procNo="1" source="/opt/topspin/data/bouchj1/nmr">
      <PeakPickDetails>F1=11.484560ppm, F2=-1.532043ppm, MI=0.00cm, MAXI=10000.00cm, PC=1.000
      </PeakPickDetails>
    </PeakList1DHeader>
    <Peak1D F1="8.357244" intensity="9.293287e-03" type="0"/>
    <Peak1D F1="8.063808" intensity="1.174542e-02" type="0"/>
    <Peak1D F1="8.044686" intensity="1.126957e-02" type="0"/>
    <Peak1D F1="7.957711" intensity="5.046162e-03" type="0"/>
    <Peak1D F1="7.860932" intensity="2.169617e+00" type="0"/>
    <Peak1D F1="7.841422" intensity="2.343237e+00" type="0"/>
    <Peak1D F1="7.779850" intensity="7.128533e-03" type="0"/>
    <Peak1D F1="7.663739" intensity="4.183621e-03" type="0"/>
    <Peak1D F1="7.652381" intensity="9.521778e-03" type="0"/>
    <Peak1D F1="7.634446" intensity="1.210367e-02" type="0"/>
    <Peak1D F1="7.578139" intensity="1.288754e-02" type="0"/>
    <Peak1D F1="7.559671" intensity="1.281888e-02" type="0"/>
    <Peak1D F1="7.459266" intensity="4.593273e-03" type="0"/>
    <Peak1D F1="7.444001" intensity="1.826469e-02" type="0"/>
    <Peak1D F1="7.437443" intensity="2.069917e-02" type="0"/>
    <Peak1D F1="7.370459" intensity="2.472178e+00" type="0"/>
    <Peak1D F1="7.350943" intensity="2.286366e+00" type="0"/>
    <Peak1D F1="7.240777" intensity="3.016851e+00" type="0"/>
    <Peak1D F1="7.234260" intensity="3.059997e+00" type="0"/>
    <Peak1D F1="7.158510" intensity="1.773414e-02" type="0"/>
    <Peak1D F1="7.139093" intensity="1.434723e-02" type="0"/>
    <Peak1D F1="7.105054" intensity="6.261462e-03" type="0"/>
    <Peak1D F1="7.074455" intensity="4.136148e-03" type="0"/>
    <Peak1D F1="7.035553" intensity="1.503178e-02" type="0"/>
    <Peak1D F1="7.028206" intensity="1.652985e-02" type="0"/>
    <Peak1D F1="6.784944" intensity="1.837897e-02" type="0"/>
    <Peak1D F1="6.778535" intensity="1.702661e-02" type="0"/>
    <Peak1D F1="6.652002" intensity="5.067184e-03" type="0"/>
    <Peak1D F1="6.583510" intensity="3.877402e+00" type="0"/>
    <Peak1D F1="6.576940" intensity="3.809431e+00" type="0"/>
    <Peak1D F1="6.378460" intensity="1.769599e-02" type="0"/>
    <Peak1D F1="6.372352" intensity="1.744633e-02" type="0"/>
    <Peak1D F1="5.629047" intensity="6.594078e-03" type="0"/>
    <Peak1D F1="5.621394" intensity="6.233727e-03" type="0"/>
    <Peak1D F1="5.486619" intensity="4.394637e-02" type="0"/>
    <Peak1D F1="5.376988" intensity="1.535155e-02" type="0"/>
    <Peak1D F1="5.350090" intensity="4.235201e-02" type="0"/>
    <Peak1D F1="5.338591" intensity="7.902094e-02" type="0"/>
    <Peak1D F1="5.326592" intensity="4.921047e-02" type="0"/>
    <Peak1D F1="5.316059" intensity="5.038901e-02" type="0"/>
    <Peak1D F1="5.299845" intensity="1.286764e-02" type="0"/>
    <Peak1D F1="5.273765" intensity="7.756987e-03" type="0"/>
    <Peak1D F1="5.254693" intensity="9.260768e-03" type="0"/>
    <Peak1D F1="5.228652" intensity="1.778745e-02" type="0"/>
    <Peak1D F1="5.131517" intensity="8.669287e+00" type="0"/>
    <Peak1D F1="5.040727" intensity="2.451576e-02" type="0"/>
    <Peak1D F1="4.942239" intensity="1.289930e-01" type="0"/>
    <Peak1D F1="4.857819" intensity="3.404908e+01" type="0"/>
    <Peak1D F1="4.655427" intensity="1.173030e-02" type="0"/>
    <Peak1D F1="4.637602" intensity="1.115200e-02" type="0"/>
    <Peak1D F1="4.585529" intensity="3.298188e-02" type="0"/>
    <Peak1D F1="4.546892" intensity="8.703137e-03" type="0"/>
    <Peak1D F1="4.163514" intensity="1.126496e-02" type="0"/>
    <Peak1D F1="4.151896" intensity="1.165703e-02" type="0"/>
    <Peak1D F1="4.134673" intensity="2.062633e-02" type="0"/>
    <Peak1D F1="4.123770" intensity="2.494901e-02" type="0"/>
    <Peak1D F1="4.076456" intensity="2.156431e-02" type="0"/>
    <Peak1D F1="4.061081" intensity="2.603988e-02" type="0"/>
    <Peak1D F1="4.048283" intensity="1.078771e-02" type="0"/>
    <Peak1D F1="4.032830" intensity="1.195654e-02" type="0"/>
    <Peak1D F1="3.899245" intensity="4.551825e-03" type="0"/>
    <Peak1D F1="3.877577" intensity="9.441955e-03" type="0"/>
    <Peak1D F1="3.836833" intensity="6.076879e-03" type="0"/>
    <Peak1D F1="3.823514" intensity="1.452729e-02" type="0"/>
    <Peak1D F1="3.811390" intensity="1.362498e-02" type="0"/>
    <Peak1D F1="3.796677" intensity="1.124881e-02" type="0"/>
    <Peak1D F1="3.764847" intensity="7.487807e-03" type="0"/>
    <Peak1D F1="3.718031" intensity="3.950091e-03" type="0"/>
    <Peak1D F1="3.692932" intensity="5.079951e-03" type="0"/>
    <Peak1D F1="3.672236" intensity="9.333905e-03" type="0"/>
    <Peak1D F1="3.657793" intensity="1.515331e-02" type="0"/>
    <Peak1D F1="3.637450" intensity="5.242531e-02" type="0"/>
    <Peak1D F1="3.629188" intensity="1.735761e-01" type="0"/>
    <Peak1D F1="3.582967" intensity="7.927234e-03" type="0"/>
    <Peak1D F1="3.568806" intensity="1.344117e-02" type="0"/>
    <Peak1D F1="3.552874" intensity="4.529939e-02" type="0"/>
    <Peak1D F1="3.549950" intensity="4.626754e-02" type="0"/>
    <Peak1D F1="3.539534" intensity="3.573406e-02" type="0"/>
    <Peak1D F1="3.535456" intensity="3.562703e-02" type="0"/>
    <Peak1D F1="3.481579" intensity="5.668345e-02" type="0"/>
    <Peak1D F1="3.477708" intensity="7.509300e-02" type="0"/>
    <Peak1D F1="3.473855" intensity="5.577078e-02" type="0"/>
    <Peak1D F1="3.446756" intensity="1.231881e-02" type="0"/>
    <Peak1D F1="3.344306" intensity="5.326294e-01" type="0"/>
    <Peak1D F1="3.339783" intensity="2.388437e-01" type="0"/>
    <Peak1D F1="3.313237" intensity="6.987541e+00" type="0"/>
    <Peak1D F1="3.309446" intensity="1.265480e+01" type="0"/>
    <Peak1D F1="3.305502" intensity="1.701244e+01" type="0"/>
    <Peak1D F1="3.301553" intensity="1.232033e+01" type="0"/>
    <Peak1D F1="3.297723" intensity="6.548849e+00" type="0"/>
    <Peak1D F1="3.162511" intensity="1.095548e-02" type="0"/>
    <Peak1D F1="3.148523" intensity="1.752163e-02" type="0"/>
    <Peak1D F1="3.132403" intensity="5.589761e-02" type="0"/>
    <Peak1D F1="3.128556" intensity="7.154191e-02" type="0"/>
    <Peak1D F1="3.124560" intensity="4.551379e-02" type="0"/>
    <Peak1D F1="2.796790" intensity="8.118381e-02" type="0"/>
    <Peak1D F1="2.770984" intensity="6.927776e-03" type="0"/>
    <Peak1D F1="2.637546" intensity="1.500000e+01" type="0"/>
    <Peak1D F1="2.474829" intensity="7.928466e-02" type="0"/>
    <Peak1D F1="2.365277" intensity="2.833033e-02" type="0"/>
    <Peak1D F1="2.346748" intensity="5.979244e-02" type="0"/>
    <Peak1D F1="2.328194" intensity="3.718575e-02" type="0"/>
    <Peak1D F1="2.289125" intensity="8.366710e-03" type="0"/>
    <Peak1D F1="2.284074" intensity="1.073498e-02" type="0"/>
    <Peak1D F1="2.260639" intensity="2.481151e-02" type="0"/>
    <Peak1D F1="2.247531" intensity="2.425767e-02" type="0"/>
    <Peak1D F1="2.206706" intensity="4.668545e-02" type="0"/>
    <Peak1D F1="2.188189" intensity="7.429126e-02" type="0"/>
    <Peak1D F1="2.176264" intensity="2.550459e-02" type="0"/>
    <Peak1D F1="2.169008" intensity="5.750628e-02" type="0"/>
    <Peak1D F1="2.158470" intensity="4.020345e-02" type="0"/>
    <Peak1D F1="2.139616" intensity="2.043102e-02" type="0"/>
    <Peak1D F1="2.120724" intensity="7.780206e-03" type="0"/>
    <Peak1D F1="2.033264" intensity="7.369523e-02" type="0"/>
    <Peak1D F1="2.020022" intensity="6.685214e-02" type="0"/>
    <Peak1D F1="2.008442" intensity="3.767131e-02" type="0"/>
    <Peak1D F1="1.979226" intensity="2.526714e-02" type="0"/>
    <Peak1D F1="1.875763" intensity="4.427877e-03" type="0"/>
    <Peak1D F1="1.835141" intensity="4.660638e-03" type="0"/>
    <Peak1D F1="1.794289" intensity="5.403054e-03" type="0"/>
    <Peak1D F1="1.742068" intensity="9.725069e-03" type="0"/>
    <Peak1D F1="1.729831" intensity="9.261368e-03" type="0"/>
    <Peak1D F1="1.678701" intensity="1.103070e-02" type="0"/>
    <Peak1D F1="1.612271" intensity="6.244976e-02" type="0"/>
    <Peak1D F1="1.596340" intensity="6.765086e-02" type="0"/>
    <Peak1D F1="1.486195" intensity="2.586913e-02" type="0"/>
    <Peak1D F1="1.443082" intensity="3.249413e-02" type="0"/>
    <Peak1D F1="1.404718" intensity="2.458481e-02" type="0"/>
    <Peak1D F1="1.283876" intensity="1.855289e+00" type="0"/>
    <Peak1D F1="1.160964" intensity="3.012374e-02" type="0"/>
    <Peak1D F1="1.133063" intensity="2.312011e-02" type="0"/>
    <Peak1D F1="1.076748" intensity="1.396190e-02" type="0"/>
    <Peak1D F1="0.991954" intensity="1.360976e-02" type="0"/>
    <Peak1D F1="0.956285" intensity="1.919854e-02" type="0"/>
    <Peak1D F1="0.913191" intensity="1.503484e-01" type="0"/>
    <Peak1D F1="0.896731" intensity="3.385135e-01" type="0"/>
    <Peak1D F1="0.879254" intensity="1.693286e-01" type="0"/>
    <Peak1D F1="0.786057" intensity="8.867163e-03" type="0"/>
    <Peak1D F1="0.740374" intensity="9.476609e-03" type="0"/>
    <Peak1D F1="0.145797" intensity="2.535741e-02" type="0"/>
    <Peak1D F1="0.095757" intensity="3.607203e-01" type="0"/>
    <Peak1D F1="0.085037" intensity="3.424757e-02" type="0"/>
    <Peak1D F1="0.056589" intensity="2.613087e-02" type="0"/>
    <Peak1D F1="0.007760" intensity="2.829022e-01" type="0"/>
    <Peak1D F1="-0.000197" intensity="5.528278e+00" type="0"/>
    <Peak1D F1="-0.008401" intensity="2.295701e-01" type="0"/>
    <Peak1D F1="-0.149499" intensity="2.243094e-02" type="0"/>
  </PeakList1D>
</PeakList>
