# Supplementary material for: Total Synthesis and Pharmacological Evaluation of Phochrodines A–C
Source: J Nat Prod. 2025 Apr 1;88(4):996–1003. doi: 10.1021/acs.jnatprod.5c00104 (PMC12038836; doi:10.1021/acs.jnatprod.5c00104)
Supplement: Supplementary file 2 — np5c00104_si_002.zip [file np5c00104_si_002.zip › NMR Data Files/Compound 11/13C NMR/pdata/1/auditp.txt]

##TITLE= Audit trail, TOPSPIN		Version 3.2
##JCAMPDX= 5.01
##ORIGIN= Bruker BioSpin GmbH
##OWNER= automation
$$ /opt/topspin/data/bendea2/nmr/AMB-Q-096-1/2/pdata/1/auditp.txt
##AUDIT TRAIL=  $$ (NUMBER, WHEN, WHO, WHERE, PROCESS, VERSION, WHAT)
(   1,<2024-06-05 19:22:20.392 -0500>,<automation>,<cs400>,<go>,<TOPSPIN 3.2>,
      <created by zg
	started at 2024-06-05 19:03:11.279 -0500,
	POWCHK enabled, PULCHK disabled,
       configuration hash MD5:
       22 18 5B 49 51 43 F5 C3 67 3F 55 29 14 59 CD 31
       data hash MD5: 32K
       0C 45 D0 D4 E8 E1 C7 1F 96 7F FC FC 5F 8D 3B ED>)
(   2,<2024-06-05 19:22:20.890 -0500>,<automation>,<cs400>,<audit>,<TOPSPIN 3.2>,
      <user comment:
       ICON-NMR User ID: bendea2
       data hash MD5: 32K
       0C 45 D0 D4 E8 E1 C7 1F 96 7F FC FC 5F 8D 3B ED>)
(   3,<2024-06-05 19:22:21.372 -0500>,<automation>,<cs400>,<proc1d>,<TOPSPIN 3.2>,
      <Start of raw data processing
       ef LB = 1 FT_mod = 6 PKNL = 1 SI = 32K 
       data hash MD5: 32K
       52 C8 F1 B2 0D 4B 3A 28 CE C5 8A 06 B2 54 9E 32>)
(   4,<2024-06-05 19:22:21.507 -0500>,<automation>,<cs400>,<proc1d>,<TOPSPIN 3.2>,
      <apk 
       data hash MD5: 32K
       55 93 55 CF 95 78 5B 1E 3A 2E 66 FB 80 C7 7E 5B>)
(   5,<2024-06-05 19:22:21.545 -0500>,<automation>,<cs400>,<proc1d>,<TOPSPIN 3.2>,
      <abs ABSG = 5 
       data hash MD5: 32K
       61 94 77 E5 07 86 11 6A BC 66 FC 69 B7 43 30 F3>)
##END=

$$ hash MD5
$$ 13 87 52 48 1E CE 6E C7 50 24 1E 53 09 8B A4 64
