# Supplementary material for: Total Synthesis and Pharmacological Evaluation of Phochrodines A–C
Source: J Nat Prod. 2025 Apr 1;88(4):996–1003. doi: 10.1021/acs.jnatprod.5c00104 (PMC12038836; doi:10.1021/acs.jnatprod.5c00104)
Supplement: Supplementary file 2 — np5c00104_si_002.zip [file np5c00104_si_002.zip › NMR Data Files/Compound 11/13C NMR/pdata/1/outd]

##TITLE= Parameter file, TOPSPIN		Version 3.2
##JCAMPDX= 5.0
##DATATYPE= Parameter Values
##NPOINTS= 1	$$ modification sequence number
##ORIGIN= Bruker BioSpin GmbH
##OWNER= automation
$$ 2024-06-05 14:41:45.193 -0500  automation@cs400
$$ /opt/topspin3.2/prog/curdir/changer/inmrchanger/May26-2024-2110-automation/9/data/nmr/AMB-Q-096-1/2/pdata/1/outd
$$ process /opt/topspin3.2/prog/mod/xwish3
##$CURPLOT= <C280>
##$CURPRIN= <$C280>
##$DFORMAT= <normdp>
##$LAYOUT= <+/1D_13C-DS.xwp>
##$LFORMAT= <normlp>
##$PFORMAT= <normpl>
##END=
