# Supplementary material for: Total Synthesis and Pharmacological Evaluation of Phochrodines A–C
Source: J Nat Prod. 2025 Apr 1;88(4):996–1003. doi: 10.1021/acs.jnatprod.5c00104 (PMC12038836; doi:10.1021/acs.jnatprod.5c00104)
Supplement: Supplementary file 2 — np5c00104_si_002.zip [file np5c00104_si_002.zip › NMR Data Files/Compound 11/13C NMR/pdata/1/peaklist.xml]

<?xml version="1.0" encoding="UTF-8"?>
<PeakList>
  <PeakList1D>
    <PeakList1DHeader creator="automation" date="2024-06-05T19:22:21.552-05:00" expNo="2" name="AMB-Q-096-1" owner="" procNo="1" source="/opt/topspin/data/bendea2/nmr">
      <PeakPickDetails>F1=215.035797ppm, F2=-15.035877ppm, MI=0.00cm, MAXI=10000.00cm, PC=1.400
      </PeakPickDetails>
    </PeakList1DHeader>
    <Peak1D F1="166.964478" intensity="4.703128e+00" type="0"/>
    <Peak1D F1="159.476318" intensity="7.813471e+00" type="0"/>
    <Peak1D F1="155.477081" intensity="6.338199e+00" type="0"/>
    <Peak1D F1="148.609665" intensity="4.206510e+00" type="0"/>
    <Peak1D F1="137.914444" intensity="7.671536e+00" type="0"/>
    <Peak1D F1="135.152313" intensity="5.750699e+00" type="0"/>
    <Peak1D F1="133.017960" intensity="8.138693e+00" type="0"/>
    <Peak1D F1="126.434349" intensity="1.482678e+01" type="0"/>
    <Peak1D F1="124.043465" intensity="1.382179e+01" type="0"/>
    <Peak1D F1="107.331612" intensity="1.349606e+01" type="0"/>
    <Peak1D F1="104.188446" intensity="1.444353e+01" type="0"/>
    <Peak1D F1="102.954437" intensity="4.634570e+00" type="0"/>
    <Peak1D F1="77.347801" intensity="1.289102e+02" type="0"/>
    <Peak1D F1="77.233788" intensity="5.422944e+00" type="0"/>
    <Peak1D F1="77.030350" intensity="1.328025e+02" type="0"/>
    <Peak1D F1="76.713036" intensity="1.307285e+02" type="0"/>
    <Peak1D F1="67.607735" intensity="1.363441e+01" type="0"/>
    <Peak1D F1="55.815784" intensity="1.345859e+01" type="0"/>
    <Peak1D F1="52.694145" intensity="1.366435e+01" type="0"/>
    <Peak1D F1="17.687649" intensity="1.500000e+01" type="0"/>
  </PeakList1D>
</PeakList>
