# Supplementary material for: Total Synthesis and Pharmacological Evaluation of Phochrodines A–C
Source: J Nat Prod. 2025 Apr 1;88(4):996–1003. doi: 10.1021/acs.jnatprod.5c00104 (PMC12038836; doi:10.1021/acs.jnatprod.5c00104)
Supplement: Supplementary file 2 — np5c00104_si_002.zip [file np5c00104_si_002.zip › NMR Data Files/Compound 11/1H NMR/pdata/1/auditp.txt]

##TITLE= Audit trail, TOPSPIN		Version 3.2
##JCAMPDX= 5.01
##ORIGIN= Bruker BioSpin GmbH
##OWNER= automation
$$ /opt/topspin/data/bendea2/nmr/AMB-Q-096-1/1/pdata/1/auditp.txt
##AUDIT TRAIL=  $$ (NUMBER, WHEN, WHO, WHERE, PROCESS, VERSION, WHAT)
(   1,<2024-06-05 14:48:57.330 -0500>,<automation>,<cs400>,<go>,<TOPSPIN 3.2>,
      <created by zg
	started at 2024-06-05 14:46:26.060 -0500,
	POWCHK enabled, PULCHK disabled,
       configuration hash MD5:
       22 18 5B 49 51 43 F5 C3 67 3F 55 29 14 59 CD 31
       data hash MD5: 32K
       34 1C 48 B1 28 8C 04 56 5D DD 93 EF 09 67 F3 C8>)
(   2,<2024-06-05 14:48:57.947 -0500>,<automation>,<cs400>,<audit>,<TOPSPIN 3.2>,
      <user comment:
       ICON-NMR User ID: bendea2
       data hash MD5: 32K
       34 1C 48 B1 28 8C 04 56 5D DD 93 EF 09 67 F3 C8>)
(   3,<2024-06-05 14:48:58.413 -0500>,<automation>,<cs400>,<proc1d>,<TOPSPIN 3.2>,
      <Start of raw data processing
       ef LB = 0.3 FT_mod = 6 PKNL = 1 SI = 32K 
       data hash MD5: 32K
       B1 70 B8 95 CF DF 6F B4 AB CB 04 C6 32 32 B8 7A>)
(   4,<2024-06-05 14:48:58.940 -0500>,<automation>,<cs400>,<proc1d>,<TOPSPIN 3.2>,
      <apk0 
       data hash MD5: 32K
       04 D5 3D 41 76 3A BE D6 3E D7 08 C9 4B AA DC BD>)
(   5,<2024-06-05 14:48:58.973 -0500>,<automation>,<cs400>,<proc1d>,<TOPSPIN 3.2>,
      <abs ABSG = 5 
       data hash MD5: 32K
       09 F4 E7 43 A1 31 CD FD 8B 28 AA 57 0B C3 16 12>)
##END=

$$ hash MD5
$$ B5 35 86 91 C6 1D 9C 81 F5 A7 ED DB 67 77 10 71
