# Supplementary material for: Total Synthesis and Pharmacological Evaluation of Phochrodines A–C
Source: J Nat Prod. 2025 Apr 1;88(4):996–1003. doi: 10.1021/acs.jnatprod.5c00104 (PMC12038836; doi:10.1021/acs.jnatprod.5c00104)
Supplement: Supplementary file 2 — np5c00104_si_002.zip [file np5c00104_si_002.zip › NMR Data Files/Compound 11/1H NMR/pdata/1/intrng]

P 0
8.582663   8.150471
7.508141   7.009214
7.008817   6.725588
6.725191   6.370857
5.454435   4.841104
4.300070   3.600936
2.889488   2.340111
2.181615   1.048700
