# Supplementary material for: Total Synthesis and Pharmacological Evaluation of Phochrodines A–C
Source: J Nat Prod. 2025 Apr 1;88(4):996–1003. doi: 10.1021/acs.jnatprod.5c00104 (PMC12038836; doi:10.1021/acs.jnatprod.5c00104)
Supplement: Supplementary file 2 — np5c00104_si_002.zip [file np5c00104_si_002.zip › NMR Data Files/Compound 11/1H NMR/pdata/1/peaklist.xml]

<?xml version="1.0" encoding="UTF-8"?>
<PeakList>
  <PeakList1D>
    <PeakList1DHeader creator="automation" date="2024-06-05T14:48:58.980-05:00" expNo="1" name="AMB-Q-096-1" owner="" procNo="1" source="/opt/topspin/data/bendea2/nmr">
      <PeakPickDetails>F1=11.508300ppm, F2=-1.508303ppm, MI=0.00cm, MAXI=10000.00cm, PC=1.000
      </PeakPickDetails>
    </PeakList1DHeader>
    <Peak1D F1="8.668378" intensity="1.091868e-02" type="0"/>
    <Peak1D F1="8.635102" intensity="2.601154e-03" type="0"/>
    <Peak1D F1="8.438828" intensity="1.995796e+00" type="0"/>
    <Peak1D F1="8.268329" intensity="1.820167e-03" type="0"/>
    <Peak1D F1="8.205011" intensity="1.129038e-02" type="0"/>
    <Peak1D F1="8.129520" intensity="1.057972e-03" type="0"/>
    <Peak1D F1="8.059780" intensity="7.082208e-03" type="0"/>
    <Peak1D F1="8.055396" intensity="5.144558e-03" type="0"/>
    <Peak1D F1="7.966257" intensity="4.738122e-03" type="0"/>
    <Peak1D F1="7.946803" intensity="4.829571e-03" type="0"/>
    <Peak1D F1="7.543156" intensity="2.607426e-02" type="0"/>
    <Peak1D F1="7.524287" intensity="1.041905e-02" type="0"/>
    <Peak1D F1="7.502032" intensity="1.150752e-02" type="0"/>
    <Peak1D F1="7.486632" intensity="1.195801e-03" type="0"/>
    <Peak1D F1="7.392645" intensity="4.880105e-03" type="0"/>
    <Peak1D F1="7.372955" intensity="9.071846e-03" type="0"/>
    <Peak1D F1="7.347004" intensity="3.974315e-01" type="0"/>
    <Peak1D F1="7.326401" intensity="1.758307e+00" type="0"/>
    <Peak1D F1="7.324050" intensity="1.789378e+00" type="0"/>
    <Peak1D F1="7.314421" intensity="2.565050e+00" type="0"/>
    <Peak1D F1="7.294198" intensity="5.993828e-01" type="0"/>
    <Peak1D F1="7.284287" intensity="4.773418e+00" type="0"/>
    <Peak1D F1="7.185219" intensity="3.705470e-03" type="0"/>
    <Peak1D F1="7.158034" intensity="3.603177e-03" type="0"/>
    <Peak1D F1="7.151538" intensity="3.073134e-03" type="0"/>
    <Peak1D F1="7.130311" intensity="7.028218e-03" type="0"/>
    <Peak1D F1="7.109561" intensity="1.406113e-02" type="0"/>
    <Peak1D F1="7.095424" intensity="1.230456e-02" type="0"/>
    <Peak1D F1="7.088706" intensity="1.827712e-02" type="0"/>
    <Peak1D F1="7.061790" intensity="1.364064e-03" type="0"/>
    <Peak1D F1="7.020306" intensity="2.530596e-02" type="0"/>
    <Peak1D F1="6.990800" intensity="1.594072e-03" type="0"/>
    <Peak1D F1="6.935824" intensity="1.128334e-02" type="0"/>
    <Peak1D F1="6.928823" intensity="1.287558e-02" type="0"/>
    <Peak1D F1="6.890381" intensity="2.313839e+00" type="0"/>
    <Peak1D F1="6.883524" intensity="2.437044e+00" type="0"/>
    <Peak1D F1="6.808523" intensity="1.305471e-02" type="0"/>
    <Peak1D F1="6.801826" intensity="1.140357e-02" type="0"/>
    <Peak1D F1="6.772366" intensity="1.431101e-03" type="0"/>
    <Peak1D F1="6.741820" intensity="1.913786e-03" type="0"/>
    <Peak1D F1="6.682576" intensity="1.081988e-02" type="0"/>
    <Peak1D F1="6.675799" intensity="1.215061e-02" type="0"/>
    <Peak1D F1="6.661471" intensity="6.435269e-03" type="0"/>
    <Peak1D F1="6.654380" intensity="6.935617e-03" type="0"/>
    <Peak1D F1="6.647124" intensity="1.286459e-02" type="0"/>
    <Peak1D F1="6.640040" intensity="1.380281e-02" type="0"/>
    <Peak1D F1="6.610601" intensity="2.322053e+00" type="0"/>
    <Peak1D F1="6.603734" intensity="2.234553e+00" type="0"/>
    <Peak1D F1="6.565013" intensity="6.956611e-03" type="0"/>
    <Peak1D F1="6.409329" intensity="1.110617e-02" type="0"/>
    <Peak1D F1="6.402602" intensity="1.067293e-02" type="0"/>
    <Peak1D F1="5.537769" intensity="3.513629e-03" type="0"/>
    <Peak1D F1="5.318857" intensity="7.517155e-01" type="0"/>
    <Peak1D F1="5.254375" intensity="2.592722e-02" type="0"/>
    <Peak1D F1="5.225683" intensity="1.454448e-03" type="0"/>
    <Peak1D F1="5.206083" intensity="1.610880e-03" type="0"/>
    <Peak1D F1="5.156542" intensity="1.867872e-02" type="0"/>
    <Peak1D F1="5.136405" intensity="1.299020e-02" type="0"/>
    <Peak1D F1="5.073619" intensity="5.281887e+00" type="0"/>
    <Peak1D F1="4.915883" intensity="1.169022e-03" type="0"/>
    <Peak1D F1="4.888467" intensity="2.571146e-02" type="0"/>
    <Peak1D F1="4.686300" intensity="1.103756e-03" type="0"/>
    <Peak1D F1="4.222476" intensity="1.237699e-03" type="0"/>
    <Peak1D F1="4.143341" intensity="7.536109e-02" type="0"/>
    <Peak1D F1="4.112805" intensity="2.502014e-03" type="0"/>
    <Peak1D F1="4.092749" intensity="2.415185e-03" type="0"/>
    <Peak1D F1="4.044033" intensity="3.804678e-03" type="0"/>
    <Peak1D F1="4.028130" intensity="5.381366e-03" type="0"/>
    <Peak1D F1="4.010087" intensity="7.425022e-02" type="0"/>
    <Peak1D F1="4.005028" intensity="2.988738e-02" type="0"/>
    <Peak1D F1="3.986994" intensity="6.891552e-02" type="0"/>
    <Peak1D F1="3.961334" intensity="1.500000e+01" type="0"/>
    <Peak1D F1="3.916715" intensity="2.190075e-02" type="0"/>
    <Peak1D F1="3.899478" intensity="1.074891e-02" type="0"/>
    <Peak1D F1="3.892195" intensity="9.579662e-03" type="0"/>
    <Peak1D F1="3.872969" intensity="1.798000e-02" type="0"/>
    <Peak1D F1="3.856997" intensity="3.551012e-02" type="0"/>
    <Peak1D F1="3.831855" intensity="1.410404e+01" type="0"/>
    <Peak1D F1="3.785741" intensity="1.721336e-02" type="0"/>
    <Peak1D F1="3.774285" intensity="8.103733e-02" type="0"/>
    <Peak1D F1="3.691973" intensity="1.284556e-03" type="0"/>
    <Peak1D F1="3.648737" intensity="6.676387e-02" type="0"/>
    <Peak1D F1="3.506066" intensity="3.797806e-02" type="0"/>
    <Peak1D F1="3.376161" intensity="1.004588e-03" type="0"/>
    <Peak1D F1="2.773515" intensity="1.307449e-03" type="0"/>
    <Peak1D F1="2.710293" intensity="5.031882e-02" type="0"/>
    <Peak1D F1="2.640756" intensity="1.130422e-02" type="0"/>
    <Peak1D F1="2.549341" intensity="9.258554e+00" type="0"/>
    <Peak1D F1="2.489681" intensity="8.467071e-03" type="0"/>
    <Peak1D F1="2.384707" intensity="4.809915e-02" type="0"/>
    <Peak1D F1="2.189513" intensity="6.453623e-03" type="0"/>
    <Peak1D F1="2.120752" intensity="1.543197e-03" type="0"/>
    <Peak1D F1="2.088918" intensity="1.058788e-03" type="0"/>
    <Peak1D F1="2.063072" intensity="7.223620e-03" type="0"/>
    <Peak1D F1="2.058563" intensity="9.044329e-03" type="0"/>
    <Peak1D F1="2.043908" intensity="1.453082e-03" type="0"/>
    <Peak1D F1="1.932779" intensity="2.517921e-03" type="0"/>
    <Peak1D F1="1.752206" intensity="1.556581e-01" type="0"/>
    <Peak1D F1="1.530889" intensity="2.178729e-03" type="0"/>
    <Peak1D F1="1.477007" intensity="1.873981e-03" type="0"/>
    <Peak1D F1="1.449639" intensity="1.638424e-03" type="0"/>
    <Peak1D F1="1.406012" intensity="1.735769e-03" type="0"/>
    <Peak1D F1="1.367051" intensity="1.964408e-03" type="0"/>
    <Peak1D F1="1.295092" intensity="7.222830e-03" type="0"/>
    <Peak1D F1="1.272112" intensity="2.077936e-02" type="0"/>
    <Peak1D F1="0.950659" intensity="1.240926e-03" type="0"/>
    <Peak1D F1="0.935951" intensity="1.134360e-03" type="0"/>
    <Peak1D F1="0.896642" intensity="4.178905e-03" type="0"/>
    <Peak1D F1="0.877782" intensity="2.749810e-03" type="0"/>
  </PeakList1D>
</PeakList>
