# Supplementary material for: Total Synthesis and Pharmacological Evaluation of Phochrodines A–C
Source: J Nat Prod. 2025 Apr 1;88(4):996–1003. doi: 10.1021/acs.jnatprod.5c00104 (PMC12038836; doi:10.1021/acs.jnatprod.5c00104)
Supplement: Supplementary file 2 — np5c00104_si_002.zip [file np5c00104_si_002.zip › NMR Data Files/Compound 2/13C NMR (CD3OD)/2/audita.txt]

##TITLE= Audit trail, TOPSPIN		Version 3.2
##JCAMPDX= 5.01
##ORIGIN= Bruker BioSpin GmbH
##OWNER= automation
$$ /opt/topspin/data/bouchj1/nmr/JBB-3-51-ISCO-MEOD-C13/2/audita.txt
##AUDIT TRAIL=  $$ (NUMBER, WHEN, WHO, WHERE, PROCESS, VERSION, WHAT)
(   1,<2024-09-10 04:39:21.096 -0500>,<automation>,<cs400>,<go>,<TOPSPIN 3.2>,
      <created by zg
	started at 2024-09-09 21:04:57.400 -0500,
	POWCHK enabled, PULCHK disabled,
       configuration hash MD5:
       22 18 5B 49 51 43 F5 C3 67 3F 55 29 14 59 CD 31
       data hash MD5: 32K
       CB 34 B1 8F E2 48 C0 1A 38 D3 AF C3 B1 C0 1F 01>)
(   2,<2024-09-10 04:39:21.521 -0500>,<automation>,<cs400>,<audit>,<TOPSPIN 3.2>,
      <user comment:
       ICON-NMR User ID: bouchj1
       data hash MD5: 32K
       CB 34 B1 8F E2 48 C0 1A 38 D3 AF C3 B1 C0 1F 01>)
##END=

$$ hash MD5
$$ 07 CA 56 E5 7B 94 C6 B6 76 72 86 1B 93 FF 07 AD
