# Supplementary material for: Total Synthesis and Pharmacological Evaluation of Phochrodines A–C
Source: J Nat Prod. 2025 Apr 1;88(4):996–1003. doi: 10.1021/acs.jnatprod.5c00104 (PMC12038836; doi:10.1021/acs.jnatprod.5c00104)
Supplement: Supplementary file 2 — np5c00104_si_002.zip [file np5c00104_si_002.zip › NMR Data Files/Compound 2/13C NMR (CD3OD)/2/pdata/1/auditp.txt]

##TITLE= Audit trail, TOPSPIN		Version 3.2
##JCAMPDX= 5.01
##ORIGIN= Bruker BioSpin GmbH
##OWNER= automation
$$ /opt/topspin/data/bouchj1/nmr/JBB-3-51-ISCO-MEOD-C13/2/pdata/1/auditp.txt
##AUDIT TRAIL=  $$ (NUMBER, WHEN, WHO, WHERE, PROCESS, VERSION, WHAT)
(   1,<2024-09-10 04:39:21.096 -0500>,<automation>,<cs400>,<go>,<TOPSPIN 3.2>,
      <created by zg
	started at 2024-09-09 21:04:57.400 -0500,
	POWCHK enabled, PULCHK disabled,
       configuration hash MD5:
       22 18 5B 49 51 43 F5 C3 67 3F 55 29 14 59 CD 31
       data hash MD5: 32K
       CB 34 B1 8F E2 48 C0 1A 38 D3 AF C3 B1 C0 1F 01>)
(   2,<2024-09-10 04:39:21.521 -0500>,<automation>,<cs400>,<audit>,<TOPSPIN 3.2>,
      <user comment:
       ICON-NMR User ID: bouchj1
       data hash MD5: 32K
       CB 34 B1 8F E2 48 C0 1A 38 D3 AF C3 B1 C0 1F 01>)
(   3,<2024-09-10 04:39:21.999 -0500>,<automation>,<cs400>,<proc1d>,<TOPSPIN 3.2>,
      <Start of raw data processing
       ef LB = 1 FT_mod = 6 PKNL = 1 SI = 32K 
       data hash MD5: 32K
       56 BA 93 AD F8 8C A1 8C A8 F4 D9 38 6E F0 F0 2B>)
(   4,<2024-09-10 04:39:22.088 -0500>,<automation>,<cs400>,<proc1d>,<TOPSPIN 3.2>,
      <apk 
       data hash MD5: 32K
       61 87 78 91 F9 D6 71 D7 95 71 F0 24 91 A6 E9 95>)
(   5,<2024-09-10 04:39:23.349 -0500>,<automation>,<cs400>,<proc1d>,<TOPSPIN 3.2>,
      <abs ABSG = 5 
       data hash MD5: 32K
       6A 7C 9C 5F 0D 9A 1E 80 4B AC 34 DF 8A FD A0 79>)
##END=

$$ hash MD5
$$ 9B B4 7E 39 EC AD 9F 7F FE 01 22 A9 9C F8 55 D9
