# Supplementary material for: Total Synthesis and Pharmacological Evaluation of Phochrodines A–C
Source: J Nat Prod. 2025 Apr 1;88(4):996–1003. doi: 10.1021/acs.jnatprod.5c00104 (PMC12038836; doi:10.1021/acs.jnatprod.5c00104)
Supplement: Supplementary file 2 — np5c00104_si_002.zip [file np5c00104_si_002.zip › NMR Data Files/Compound 2/13C NMR (CD3OD)/2/pdata/1/peaklist.xml]

<?xml version="1.0" encoding="UTF-8"?>
<PeakList>
  <PeakList1D>
    <PeakList1DHeader creator="automation" date="2024-09-10T04:39:23.353-05:00" expNo="2" name="JBB-3-51-ISCO-MEOD-C13" owner="" procNo="1" source="/opt/topspin/data/bouchj1/nmr">
      <PeakPickDetails>F1=215.035797ppm, F2=-15.035877ppm, MI=0.00cm, MAXI=10000.00cm, PC=1.400
      </PeakPickDetails>
    </PeakList1DHeader>
    <Peak1D F1="173.110245" intensity="4.167054e-02" type="0"/>
    <Peak1D F1="170.938812" intensity="2.892012e-02" type="0"/>
    <Peak1D F1="160.083206" intensity="1.457509e-02" type="0"/>
    <Peak1D F1="158.968719" intensity="6.607825e-02" type="0"/>
    <Peak1D F1="156.560135" intensity="6.666170e-02" type="0"/>
    <Peak1D F1="148.563736" intensity="4.925572e-02" type="0"/>
    <Peak1D F1="132.204758" intensity="5.968688e-02" type="0"/>
    <Peak1D F1="131.815689" intensity="1.476831e-02" type="0"/>
    <Peak1D F1="131.686874" intensity="1.145673e-01" type="0"/>
    <Peak1D F1="121.678665" intensity="7.971813e-02" type="0"/>
    <Peak1D F1="119.082451" intensity="1.550755e-02" type="0"/>
    <Peak1D F1="118.723351" intensity="1.257889e-01" type="0"/>
    <Peak1D F1="114.391380" intensity="1.159072e-01" type="0"/>
    <Peak1D F1="107.677284" intensity="3.306080e-02" type="0"/>
    <Peak1D F1="106.750992" intensity="1.827506e-02" type="0"/>
    <Peak1D F1="106.648605" intensity="1.336157e-01" type="0"/>
    <Peak1D F1="67.972038" intensity="1.180671e-02" type="0"/>
    <Peak1D F1="67.493759" intensity="1.481579e-01" type="0"/>
    <Peak1D F1="67.349403" intensity="1.095580e-02" type="0"/>
    <Peak1D F1="51.302929" intensity="1.296557e-02" type="0"/>
    <Peak1D F1="51.235374" intensity="3.065117e-02" type="0"/>
    <Peak1D F1="51.197308" intensity="1.338317e-01" type="0"/>
    <Peak1D F1="51.163902" intensity="1.474012e-02" type="0"/>
    <Peak1D F1="51.150299" intensity="1.181236e-02" type="0"/>
    <Peak1D F1="51.107582" intensity="1.084503e-02" type="0"/>
    <Peak1D F1="51.093170" intensity="1.109643e-02" type="0"/>
    <Peak1D F1="51.079468" intensity="1.628795e-02" type="0"/>
    <Peak1D F1="51.066029" intensity="1.119073e-02" type="0"/>
    <Peak1D F1="51.051701" intensity="1.002261e-02" type="0"/>
    <Peak1D F1="50.868008" intensity="1.143053e-02" type="0"/>
    <Peak1D F1="50.855789" intensity="1.120167e-02" type="0"/>
    <Peak1D F1="50.643715" intensity="1.069655e-02" type="0"/>
    <Peak1D F1="50.630741" intensity="9.139004e-03" type="0"/>
    <Peak1D F1="49.513748" intensity="1.312994e-02" type="0"/>
    <Peak1D F1="49.275040" intensity="1.444438e-02" type="0"/>
    <Peak1D F1="49.233089" intensity="1.611195e-02" type="0"/>
    <Peak1D F1="49.162907" intensity="1.651415e-02" type="0"/>
    <Peak1D F1="49.134739" intensity="1.626817e-02" type="0"/>
    <Peak1D F1="49.106598" intensity="2.017001e-02" type="0"/>
    <Peak1D F1="49.092777" intensity="1.724109e-02" type="0"/>
    <Peak1D F1="49.022194" intensity="1.744151e-02" type="0"/>
    <Peak1D F1="49.008369" intensity="1.832168e-02" type="0"/>
    <Peak1D F1="48.966122" intensity="1.877398e-02" type="0"/>
    <Peak1D F1="48.952145" intensity="1.733888e-02" type="0"/>
    <Peak1D F1="48.938034" intensity="1.775818e-02" type="0"/>
    <Peak1D F1="48.924019" intensity="1.825701e-02" type="0"/>
    <Peak1D F1="48.909977" intensity="1.940361e-02" type="0"/>
    <Peak1D F1="48.895962" intensity="1.706552e-02" type="0"/>
    <Peak1D F1="48.882030" intensity="1.819817e-02" type="0"/>
    <Peak1D F1="48.839668" intensity="1.899042e-02" type="0"/>
    <Peak1D F1="48.825817" intensity="1.911163e-02" type="0"/>
    <Peak1D F1="48.811668" intensity="1.805909e-02" type="0"/>
    <Peak1D F1="48.797855" intensity="1.678857e-02" type="0"/>
    <Peak1D F1="48.769512" intensity="2.078191e-02" type="0"/>
    <Peak1D F1="48.755524" intensity="1.955193e-02" type="0"/>
    <Peak1D F1="48.741604" intensity="1.862303e-02" type="0"/>
    <Peak1D F1="48.727398" intensity="1.810776e-02" type="0"/>
    <Peak1D F1="48.713314" intensity="1.837382e-02" type="0"/>
    <Peak1D F1="48.699326" intensity="1.842152e-02" type="0"/>
    <Peak1D F1="48.685368" intensity="1.676136e-02" type="0"/>
    <Peak1D F1="48.671173" intensity="1.891942e-02" type="0"/>
    <Peak1D F1="48.657131" intensity="1.986096e-02" type="0"/>
    <Peak1D F1="48.643200" intensity="1.858728e-02" type="0"/>
    <Peak1D F1="48.629047" intensity="2.125553e-02" type="0"/>
    <Peak1D F1="48.615208" intensity="1.894968e-02" type="0"/>
    <Peak1D F1="48.600960" intensity="1.964760e-02" type="0"/>
    <Peak1D F1="48.586945" intensity="1.839575e-02" type="0"/>
    <Peak1D F1="48.572945" intensity="2.055574e-02" type="0"/>
    <Peak1D F1="48.558876" intensity="1.983792e-02" type="0"/>
    <Peak1D F1="48.544777" intensity="2.073681e-02" type="0"/>
    <Peak1D F1="48.530914" intensity="2.005562e-02" type="0"/>
    <Peak1D F1="48.516693" intensity="2.095068e-02" type="0"/>
    <Peak1D F1="48.502827" intensity="1.981886e-02" type="0"/>
    <Peak1D F1="48.488510" intensity="2.091336e-02" type="0"/>
    <Peak1D F1="48.474525" intensity="2.310638e-02" type="0"/>
    <Peak1D F1="48.460537" intensity="2.306408e-02" type="0"/>
    <Peak1D F1="48.445766" intensity="3.545452e-02" type="0"/>
    <Peak1D F1="48.433468" intensity="2.734980e-02" type="0"/>
    <Peak1D F1="48.418739" intensity="2.556054e-02" type="0"/>
    <Peak1D F1="48.404423" intensity="2.497360e-02" type="0"/>
    <Peak1D F1="48.390488" intensity="2.534425e-02" type="0"/>
    <Peak1D F1="48.376297" intensity="2.415522e-02" type="0"/>
    <Peak1D F1="48.362183" intensity="2.636149e-02" type="0"/>
    <Peak1D F1="48.348129" intensity="2.976787e-02" type="0"/>
    <Peak1D F1="48.334114" intensity="3.374198e-02" type="0"/>
    <Peak1D F1="48.319427" intensity="4.057087e-02" type="0"/>
    <Peak1D F1="48.305809" intensity="6.920905e-02" type="0"/>
    <Peak1D F1="48.292534" intensity="5.440816e-02" type="0"/>
    <Peak1D F1="48.277546" intensity="7.070180e-02" type="0"/>
    <Peak1D F1="48.261967" intensity="1.201262e-01" type="0"/>
    <Peak1D F1="48.231510" intensity="2.118112e+00" type="0"/>
    <Peak1D F1="48.187874" intensity="9.988017e-02" type="0"/>
    <Peak1D F1="48.173256" intensity="7.605021e-02" type="0"/>
    <Peak1D F1="48.158760" intensity="6.798615e-02" type="0"/>
    <Peak1D F1="48.144127" intensity="6.428855e-02" type="0"/>
    <Peak1D F1="48.130085" intensity="6.501889e-02" type="0"/>
    <Peak1D F1="48.088329" intensity="1.392015e-01" type="0"/>
    <Peak1D F1="48.018883" intensity="7.076026e+00" type="0"/>
    <Peak1D F1="47.977882" intensity="2.325235e-01" type="0"/>
    <Peak1D F1="47.962727" intensity="1.731461e-01" type="0"/>
    <Peak1D F1="47.948288" intensity="1.496794e-01" type="0"/>
    <Peak1D F1="47.934093" intensity="1.461750e-01" type="0"/>
    <Peak1D F1="47.919914" intensity="1.506414e-01" type="0"/>
    <Peak1D F1="47.905666" intensity="1.664695e-01" type="0"/>
    <Peak1D F1="47.891132" intensity="2.025891e-01" type="0"/>
    <Peak1D F1="47.877403" intensity="3.112991e-01" type="0"/>
    <Peak1D F1="47.863277" intensity="3.121121e-01" type="0"/>
    <Peak1D F1="47.847782" intensity="4.528147e-01" type="0"/>
    <Peak1D F1="47.806850" intensity="1.335832e+01" type="0"/>
    <Peak1D F1="47.724472" intensity="7.928976e-02" type="0"/>
    <Peak1D F1="47.709675" intensity="8.780139e-02" type="0"/>
    <Peak1D F1="47.695400" intensity="1.051011e-01" type="0"/>
    <Peak1D F1="47.681110" intensity="1.370251e-01" type="0"/>
    <Peak1D F1="47.666836" intensity="2.198271e-01" type="0"/>
    <Peak1D F1="47.653175" intensity="2.523923e-01" type="0"/>
    <Peak1D F1="47.638435" intensity="3.871759e-01" type="0"/>
    <Peak1D F1="47.623051" intensity="7.508803e-01" type="0"/>
    <Peak1D F1="47.593071" intensity="1.500000e+01" type="0"/>
    <Peak1D F1="47.564972" intensity="1.007572e+00" type="0"/>
    <Peak1D F1="47.548943" intensity="5.376979e-01" type="0"/>
    <Peak1D F1="47.534351" intensity="3.601255e-01" type="0"/>
    <Peak1D F1="47.520046" intensity="2.703728e-01" type="0"/>
    <Peak1D F1="47.505745" intensity="2.211686e-01" type="0"/>
    <Peak1D F1="47.491497" intensity="1.965371e-01" type="0"/>
    <Peak1D F1="47.477085" intensity="1.837584e-01" type="0"/>
    <Peak1D F1="47.380241" intensity="1.408673e+01" type="0"/>
    <Peak1D F1="47.339088" intensity="3.576615e-01" type="0"/>
    <Peak1D F1="47.323891" intensity="2.236528e-01" type="0"/>
    <Peak1D F1="47.309467" intensity="1.658556e-01" type="0"/>
    <Peak1D F1="47.295246" intensity="1.337521e-01" type="0"/>
    <Peak1D F1="47.281120" intensity="1.191774e-01" type="0"/>
    <Peak1D F1="47.266968" intensity="1.099265e-01" type="0"/>
    <Peak1D F1="47.252842" intensity="1.106377e-01" type="0"/>
    <Peak1D F1="47.238609" intensity="1.209908e-01" type="0"/>
    <Peak1D F1="47.224266" intensity="1.453451e-01" type="0"/>
    <Peak1D F1="47.209263" intensity="2.065170e-01" type="0"/>
    <Peak1D F1="47.168026" intensity="6.746054e+00" type="0"/>
    <Peak1D F1="47.071484" intensity="3.120159e-02" type="0"/>
    <Peak1D F1="47.057030" intensity="2.828170e-02" type="0"/>
    <Peak1D F1="47.042412" intensity="3.032478e-02" type="0"/>
    <Peak1D F1="47.028164" intensity="3.623289e-02" type="0"/>
    <Peak1D F1="47.014053" intensity="4.337539e-02" type="0"/>
    <Peak1D F1="46.999313" intensity="6.312926e-02" type="0"/>
    <Peak1D F1="46.983692" intensity="1.179050e-01" type="0"/>
    <Peak1D F1="46.954838" intensity="2.166565e+00" type="0"/>
    <Peak1D F1="46.925644" intensity="1.366706e-01" type="0"/>
    <Peak1D F1="46.909996" intensity="7.185112e-02" type="0"/>
    <Peak1D F1="46.895256" intensity="4.626686e-02" type="0"/>
    <Peak1D F1="46.881172" intensity="3.340136e-02" type="0"/>
    <Peak1D F1="46.866924" intensity="2.605995e-02" type="0"/>
    <Peak1D F1="46.852814" intensity="2.481946e-02" type="0"/>
    <Peak1D F1="46.838963" intensity="1.872057e-02" type="0"/>
    <Peak1D F1="29.354013" intensity="9.912324e-03" type="0"/>
    <Peak1D F1="23.056725" intensity="1.365432e-01" type="0"/>
    <Peak1D F1="-1.452389" intensity="3.322942e-02" type="0"/>
  </PeakList1D>
</PeakList>
