# Supplementary material for: Total Synthesis and Pharmacological Evaluation of Phochrodines A–C
Source: J Nat Prod. 2025 Apr 1;88(4):996–1003. doi: 10.1021/acs.jnatprod.5c00104 (PMC12038836; doi:10.1021/acs.jnatprod.5c00104)
Supplement: Supplementary file 2 — np5c00104_si_002.zip [file np5c00104_si_002.zip › NMR Data Files/Compound 2/13C NMR (CDCl3)/2/audita.txt]

##TITLE= Audit trail, TOPSPIN		Version 3.2
##JCAMPDX= 5.01
##ORIGIN= Bruker BioSpin GmbH
##OWNER= automation
$$ /opt/topspin/data/bouchj1/nmr/JBB-3-51B-REDO-C13/2/audita.txt
##AUDIT TRAIL=  $$ (NUMBER, WHEN, WHO, WHERE, PROCESS, VERSION, WHAT)
(   1,<2025-01-21 22:42:01.800 -0600>,<automation>,<cs400>,<go>,<TOPSPIN 3.2>,
      <created by zg
	started at 2025-01-21 21:07:11.033 -0600,
	POWCHK enabled, PULCHK disabled,
       configuration hash MD5:
       18 46 F5 75 C3 B9 8C 13 07 E6 F5 06 EE 6F A7 BC
       data hash MD5: 32K
       14 36 22 F4 4D 1D 6C E1 87 71 D3 CF 35 16 8F 7A>)
(   2,<2025-01-21 22:42:02.280 -0600>,<automation>,<cs400>,<audit>,<TOPSPIN 3.2>,
      <user comment:
       ICON-NMR User ID: bouchj1
       data hash MD5: 32K
       14 36 22 F4 4D 1D 6C E1 87 71 D3 CF 35 16 8F 7A>)
##END=

$$ hash MD5
$$ 76 77 82 B3 CE 0A 0F 5A 71 F9 5F 80 91 0D 31 9B
