# Supplementary material for: Total Synthesis and Pharmacological Evaluation of Phochrodines A–C
Source: J Nat Prod. 2025 Apr 1;88(4):996–1003. doi: 10.1021/acs.jnatprod.5c00104 (PMC12038836; doi:10.1021/acs.jnatprod.5c00104)
Supplement: Supplementary file 2 — np5c00104_si_002.zip [file np5c00104_si_002.zip › NMR Data Files/Compound 2/13C NMR (CDCl3)/2/pdata/1/auditp.txt]

##TITLE= Audit trail, TOPSPIN		Version 3.2
##JCAMPDX= 5.01
##ORIGIN= Bruker BioSpin GmbH
##OWNER= automation
$$ /opt/topspin/data/bouchj1/nmr/JBB-3-51B-REDO-C13/2/pdata/1/auditp.txt
##AUDIT TRAIL=  $$ (NUMBER, WHEN, WHO, WHERE, PROCESS, VERSION, WHAT)
(   1,<2025-01-21 22:42:01.800 -0600>,<automation>,<cs400>,<go>,<TOPSPIN 3.2>,
      <created by zg
	started at 2025-01-21 21:07:11.033 -0600,
	POWCHK enabled, PULCHK disabled,
       configuration hash MD5:
       18 46 F5 75 C3 B9 8C 13 07 E6 F5 06 EE 6F A7 BC
       data hash MD5: 32K
       14 36 22 F4 4D 1D 6C E1 87 71 D3 CF 35 16 8F 7A>)
(   2,<2025-01-21 22:42:02.280 -0600>,<automation>,<cs400>,<audit>,<TOPSPIN 3.2>,
      <user comment:
       ICON-NMR User ID: bouchj1
       data hash MD5: 32K
       14 36 22 F4 4D 1D 6C E1 87 71 D3 CF 35 16 8F 7A>)
(   3,<2025-01-21 22:42:02.748 -0600>,<automation>,<cs400>,<proc1d>,<TOPSPIN 3.2>,
      <Start of raw data processing
       ef LB = 1 FT_mod = 6 PKNL = 1 SI = 32K 
       data hash MD5: 32K
       0E CE B3 B6 1B 52 15 0A AF EE 6C B1 A0 D2 22 32>)
(   4,<2025-01-21 22:42:02.862 -0600>,<automation>,<cs400>,<proc1d>,<TOPSPIN 3.2>,
      <apk 
       data hash MD5: 32K
       25 15 87 FB BD 94 21 50 C9 C7 9B B2 FF 46 F0 E0>)
(   5,<2025-01-21 22:42:02.890 -0600>,<automation>,<cs400>,<proc1d>,<TOPSPIN 3.2>,
      <abs ABSG = 5 
       data hash MD5: 32K
       E4 44 DC F8 A7 53 3F DC EA F0 6B 0E 4B 10 8B 83>)
##END=

$$ hash MD5
$$ AA 13 1D DE 11 E7 AC 17 22 B5 D9 06 70 48 AF F4
