# Supplementary material for: Total Synthesis and Pharmacological Evaluation of Phochrodines A–C
Source: J Nat Prod. 2025 Apr 1;88(4):996–1003. doi: 10.1021/acs.jnatprod.5c00104 (PMC12038836; doi:10.1021/acs.jnatprod.5c00104)
Supplement: Supplementary file 2 — np5c00104_si_002.zip [file np5c00104_si_002.zip › NMR Data Files/Compound 2/13C NMR (CDCl3)/2/pdata/1/peaklist.xml]

<?xml version="1.0" encoding="UTF-8"?>
<PeakList>
  <PeakList1D>
    <PeakList1DHeader creator="automation" date="2025-01-21T22:42:02.897-06:00" expNo="2" name="JBB-3-51B-REDO-C13" owner="" procNo="1" source="/opt/topspin/data/bouchj1/nmr">
      <PeakPickDetails>F1=215.035797ppm, F2=-15.035877ppm, MI=0.00cm, MAXI=10000.00cm, PC=1.400
      </PeakPickDetails>
    </PeakList1DHeader>
    <Peak1D F1="170.745544" intensity="2.172406e+00" type="0"/>
    <Peak1D F1="158.497910" intensity="4.112367e+00" type="0"/>
    <Peak1D F1="158.098984" intensity="3.798593e+00" type="0"/>
    <Peak1D F1="157.336380" intensity="2.176232e+00" type="0"/>
    <Peak1D F1="146.574646" intensity="2.089072e+00" type="0"/>
    <Peak1D F1="132.790283" intensity="4.985428e+00" type="0"/>
    <Peak1D F1="132.578461" intensity="3.299727e+00" type="0"/>
    <Peak1D F1="122.170654" intensity="3.149496e+00" type="0"/>
    <Peak1D F1="121.251511" intensity="1.267356e+01" type="0"/>
    <Peak1D F1="110.282707" intensity="4.857652e+00" type="0"/>
    <Peak1D F1="105.450584" intensity="1.016919e+01" type="0"/>
    <Peak1D F1="77.339638" intensity="2.521881e+02" type="0"/>
    <Peak1D F1="77.226547" intensity="1.599388e+01" type="0"/>
    <Peak1D F1="77.022392" intensity="2.561235e+02" type="0"/>
    <Peak1D F1="76.705025" intensity="2.485740e+02" type="0"/>
    <Peak1D F1="68.106888" intensity="1.393135e+01" type="0"/>
    <Peak1D F1="52.565983" intensity="1.500000e+01" type="0"/>
    <Peak1D F1="24.311852" intensity="5.657073e+00" type="0"/>
  </PeakList1D>
</PeakList>
