# Supplementary material for: Total Synthesis and Pharmacological Evaluation of Phochrodines A–C
Source: J Nat Prod. 2025 Apr 1;88(4):996–1003. doi: 10.1021/acs.jnatprod.5c00104 (PMC12038836; doi:10.1021/acs.jnatprod.5c00104)
Supplement: Supplementary file 2 — np5c00104_si_002.zip [file np5c00104_si_002.zip › NMR Data Files/Compound 2/13C NMR (CDCl3)/2/scon2]

##TITLE= Parameter file, TOPSPIN		Version 3.2
##JCAMPDX= 5.0
##DATATYPE= Parameter Values
##NPOINTS= 1	$$ modification sequence number
##ORIGIN= Bruker BioSpin GmbH
##OWNER= automation
$$ 2025-01-21 21:07:10.997 -0600  automation@cs400
$$ /opt/topspin/data/bouchj1/nmr/JBB-3-51B-REDO-C13/2/scon2
$$ process /opt/topspin3.2/prog/mod/go
##$BLKTR= (0..19)
3 3 3 3 3 3 3 3 3 3 3 3 3 3 3 3 3 3 3 3
##$DE1= 4.5
##$DEADC= 0.5
##$DEPA= 4.5
##$DERX= 1.5
##$FILCOR= 0
##$GRADCHAN= 0
##$GRADPRE= (0..1)
10 10
##$HD_BLKTR= (0..19)
1 1 1 1 1 1 1 1 1 1 1 1 1 1 1 1 1 1 1 1
##$HD_DE1= 5
##$HD_DEADC= 0
##$HD_DEPA= 2.5
##$HD_DERX= 0
##END=
