# Supplementary material for: Total Synthesis and Pharmacological Evaluation of Phochrodines A–C
Source: J Nat Prod. 2025 Apr 1;88(4):996–1003. doi: 10.1021/acs.jnatprod.5c00104 (PMC12038836; doi:10.1021/acs.jnatprod.5c00104)
Supplement: Supplementary file 2 — np5c00104_si_002.zip [file np5c00104_si_002.zip › NMR Data Files/Compound 2/1H NMR/1/pdata/1/auditp.txt]

##TITLE= Audit trail, TOPSPIN		Version 3.2
##JCAMPDX= 5.01
##ORIGIN= Bruker BioSpin GmbH
##OWNER= automation
$$ /opt/topspin/data/bouchj1/nmr/JBB-3-51B-REDO-H1/1/pdata/1/auditp.txt
##AUDIT TRAIL=  $$ (NUMBER, WHEN, WHO, WHERE, PROCESS, VERSION, WHAT)
(   1,<2025-01-20 14:38:44.767 -0600>,<automation>,<cs400>,<go>,<TOPSPIN 3.2>,
      <created by zg
	started at 2025-01-20 14:33:43.677 -0600,
	POWCHK enabled, PULCHK disabled,
       configuration hash MD5:
       18 46 F5 75 C3 B9 8C 13 07 E6 F5 06 EE 6F A7 BC
       data hash MD5: 32K
       02 08 99 3F 77 3C 2F 28 45 D5 9A A1 36 8C F9 60>)
(   2,<2025-01-20 14:38:45.322 -0600>,<automation>,<cs400>,<audit>,<TOPSPIN 3.2>,
      <user comment:
       ICON-NMR User ID: bouchj1
       data hash MD5: 32K
       02 08 99 3F 77 3C 2F 28 45 D5 9A A1 36 8C F9 60>)
(   3,<2025-01-20 14:38:45.785 -0600>,<automation>,<cs400>,<proc1d>,<TOPSPIN 3.2>,
      <Start of raw data processing
       ef LB = 0.3 FT_mod = 6 PKNL = 1 SI = 32K 
       data hash MD5: 32K
       41 F3 98 B8 27 D1 4A BA C0 7F 61 82 C6 95 DB 86>)
(   4,<2025-01-20 14:38:46.425 -0600>,<automation>,<cs400>,<proc1d>,<TOPSPIN 3.2>,
      <apk0 
       data hash MD5: 32K
       B5 56 07 B9 36 15 1F C4 58 8D E3 E1 4C 28 94 36>)
(   5,<2025-01-20 14:38:46.459 -0600>,<automation>,<cs400>,<proc1d>,<TOPSPIN 3.2>,
      <abs ABSG = 5 
       data hash MD5: 32K
       BB EB A1 11 28 EB A8 46 10 E7 D4 36 77 3A 7E 8D>)
##END=

$$ hash MD5
$$ 95 E6 AD BC 83 CB 44 C7 3B A6 F9 99 8A DA 4C CE
