# Supplementary material for: Total Synthesis and Pharmacological Evaluation of Phochrodines A–C
Source: J Nat Prod. 2025 Apr 1;88(4):996–1003. doi: 10.1021/acs.jnatprod.5c00104 (PMC12038836; doi:10.1021/acs.jnatprod.5c00104)
Supplement: Supplementary file 2 — np5c00104_si_002.zip [file np5c00104_si_002.zip › NMR Data Files/Compound 2/1H NMR/1/pdata/1/parm.txt]

Current Data Parameters
NAME     JBB-3-51B-REDO-H1              
EXPNO                 1              
PROCNO                1              

F2 - Acquisition Parameters
Date_          20250120              
Time              14.38              
INSTRUM           spect              
PROBHD   5 mm CPPBBO BB              
PULPROG            zg30              
TD                32768              
SOLVENT           CDCl3              
NS                   64              
DS                    0              
SWH            5208.333 Hz           
FIDRES         0.158946 Hz           
AQ            3.1457281 sec          
RG               194.75              
DW               96.000 usec         
DE                27.45 usec         
TE                300.0 K            
D1           1.50000000 sec          
TD0                   1              

======== CHANNEL f1 ========
SFO1        400.1320007 MHz          
NUC1                 1H              
P1                12.00 usec         
PLW1         8.30000019 W            

F2 - Processing parameters
SI                32768              
SF          400.1300000 MHz          
WDW                  EM              
SSB      0              
LB                 0.30 Hz           
GB       0              
PC                 1.00              
