# Supplementary material for: Total Synthesis and Pharmacological Evaluation of Phochrodines A–C
Source: J Nat Prod. 2025 Apr 1;88(4):996–1003. doi: 10.1021/acs.jnatprod.5c00104 (PMC12038836; doi:10.1021/acs.jnatprod.5c00104)
Supplement: Supplementary file 2 — np5c00104_si_002.zip [file np5c00104_si_002.zip › NMR Data Files/Compound 2/1H NMR/1/pdata/1/peaklist.xml]

<?xml version="1.0" encoding="UTF-8"?>
<PeakList>
  <PeakList1D>
    <PeakList1DHeader creator="automation" date="2025-01-20T14:38:46.465-06:00" expNo="1" name="JBB-3-51B-REDO-H1" owner="" procNo="1" source="/opt/topspin/data/bouchj1/nmr">
      <PeakPickDetails>F1=11.508300ppm, F2=-1.508303ppm, MI=0.00cm, MAXI=10000.00cm, PC=1.000
      </PeakPickDetails>
    </PeakList1DHeader>
    <Peak1D F1="8.450583" intensity="2.871602e-03" type="0"/>
    <Peak1D F1="8.430706" intensity="4.427791e-03" type="0"/>
    <Peak1D F1="8.097754" intensity="3.059691e-03" type="0"/>
    <Peak1D F1="8.082356" intensity="3.350889e-03" type="0"/>
    <Peak1D F1="8.074480" intensity="3.244626e-03" type="0"/>
    <Peak1D F1="8.052910" intensity="3.754188e-03" type="0"/>
    <Peak1D F1="7.991103" intensity="4.319931e-03" type="0"/>
    <Peak1D F1="7.936093" intensity="4.984187e-03" type="0"/>
    <Peak1D F1="7.737162" intensity="1.247103e-02" type="0"/>
    <Peak1D F1="7.718152" intensity="1.339766e-02" type="0"/>
    <Peak1D F1="7.700213" intensity="1.087267e-02" type="0"/>
    <Peak1D F1="7.670864" intensity="1.130063e-02" type="0"/>
    <Peak1D F1="7.556723" intensity="2.771720e-02" type="0"/>
    <Peak1D F1="7.542827" intensity="6.447339e-02" type="0"/>
    <Peak1D F1="7.387109" intensity="7.416360e-02" type="0"/>
    <Peak1D F1="7.353091" intensity="1.283666e+00" type="0"/>
    <Peak1D F1="7.333845" intensity="1.415782e+00" type="0"/>
    <Peak1D F1="7.284031" intensity="8.334176e+00" type="0"/>
    <Peak1D F1="7.240705" intensity="4.067228e-02" type="0"/>
    <Peak1D F1="7.214963" intensity="2.734144e-02" type="0"/>
    <Peak1D F1="7.195609" intensity="2.032499e-02" type="0"/>
    <Peak1D F1="7.151559" intensity="1.762725e-02" type="0"/>
    <Peak1D F1="7.131763" intensity="2.047655e-02" type="0"/>
    <Peak1D F1="7.101005" intensity="3.788182e-02" type="0"/>
    <Peak1D F1="7.081293" intensity="3.851909e-02" type="0"/>
    <Peak1D F1="7.059499" intensity="5.353780e-02" type="0"/>
    <Peak1D F1="7.053633" intensity="5.931699e-02" type="0"/>
    <Peak1D F1="7.045973" intensity="5.645207e-02" type="0"/>
    <Peak1D F1="7.033953" intensity="7.900997e-02" type="0"/>
    <Peak1D F1="7.013958" intensity="1.847129e+00" type="0"/>
    <Peak1D F1="6.994665" intensity="1.641555e+00" type="0"/>
    <Peak1D F1="6.906134" intensity="2.243797e-02" type="0"/>
    <Peak1D F1="6.901131" intensity="3.240665e-02" type="0"/>
    <Peak1D F1="6.896249" intensity="5.193977e-02" type="0"/>
    <Peak1D F1="6.865760" intensity="1.375560e-02" type="0"/>
    <Peak1D F1="6.808423" intensity="2.262422e-02" type="0"/>
    <Peak1D F1="6.788499" intensity="2.551651e-02" type="0"/>
    <Peak1D F1="6.759140" intensity="3.716525e-02" type="0"/>
    <Peak1D F1="6.753390" intensity="4.250943e-02" type="0"/>
    <Peak1D F1="6.727705" intensity="1.150013e-01" type="0"/>
    <Peak1D F1="6.705288" intensity="1.908493e+00" type="0"/>
    <Peak1D F1="6.699309" intensity="2.008796e+00" type="0"/>
    <Peak1D F1="6.559042" intensity="2.477011e+00" type="0"/>
    <Peak1D F1="6.552975" intensity="2.284970e+00" type="0"/>
    <Peak1D F1="6.499862" intensity="1.740575e-02" type="0"/>
    <Peak1D F1="6.374864" intensity="4.320387e-03" type="0"/>
    <Peak1D F1="6.355611" intensity="1.085367e-02" type="0"/>
    <Peak1D F1="6.349588" intensity="1.099337e-02" type="0"/>
    <Peak1D F1="5.899453" intensity="1.130407e-01" type="0"/>
    <Peak1D F1="5.895155" intensity="1.153627e-01" type="0"/>
    <Peak1D F1="5.878201" intensity="1.167534e-01" type="0"/>
    <Peak1D F1="5.654082" intensity="1.370999e-02" type="0"/>
    <Peak1D F1="5.572926" intensity="9.294783e-03" type="0"/>
    <Peak1D F1="5.522658" intensity="7.987591e-03" type="0"/>
    <Peak1D F1="5.498199" intensity="7.824341e-03" type="0"/>
    <Peak1D F1="5.328613" intensity="4.023383e-02" type="0"/>
    <Peak1D F1="5.316440" intensity="2.728908e-02" type="0"/>
    <Peak1D F1="5.285382" intensity="7.718506e-02" type="0"/>
    <Peak1D F1="5.252710" intensity="2.581540e-02" type="0"/>
    <Peak1D F1="5.231716" intensity="9.274618e-02" type="0"/>
    <Peak1D F1="5.146166" intensity="5.843792e+00" type="0"/>
    <Peak1D F1="4.959335" intensity="2.382932e-02" type="0"/>
    <Peak1D F1="4.388753" intensity="4.724205e-03" type="0"/>
    <Peak1D F1="4.270066" intensity="8.424210e-03" type="0"/>
    <Peak1D F1="4.229534" intensity="1.229618e-02" type="0"/>
    <Peak1D F1="4.217496" intensity="1.392445e-02" type="0"/>
    <Peak1D F1="4.199544" intensity="1.353718e-02" type="0"/>
    <Peak1D F1="4.183636" intensity="1.555775e-02" type="0"/>
    <Peak1D F1="4.154433" intensity="1.613911e-02" type="0"/>
    <Peak1D F1="4.099353" intensity="9.649029e-02" type="0"/>
    <Peak1D F1="4.075543" intensity="2.851387e-02" type="0"/>
    <Peak1D F1="4.035940" intensity="2.027187e-01" type="0"/>
    <Peak1D F1="4.017282" intensity="6.467679e-02" type="0"/>
    <Peak1D F1="3.970783" intensity="1.652804e-01" type="0"/>
    <Peak1D F1="3.951797" intensity="1.521796e-01" type="0"/>
    <Peak1D F1="3.930933" intensity="5.125306e-01" type="0"/>
    <Peak1D F1="3.918104" intensity="1.500000e+01" type="0"/>
    <Peak1D F1="3.830586" intensity="5.355137e-03" type="0"/>
    <Peak1D F1="3.731890" intensity="7.233162e-02" type="0"/>
    <Peak1D F1="3.521661" intensity="5.688607e-03" type="0"/>
    <Peak1D F1="2.996542" intensity="1.257385e-02" type="0"/>
    <Peak1D F1="2.924770" intensity="1.380984e-02" type="0"/>
    <Peak1D F1="2.850740" intensity="2.309475e-02" type="0"/>
    <Peak1D F1="2.700620" intensity="7.893695e-02" type="0"/>
    <Peak1D F1="2.692910" intensity="5.406825e-02" type="0"/>
    <Peak1D F1="2.543605" intensity="9.554145e+00" type="0"/>
    <Peak1D F1="2.383035" intensity="5.186186e-02" type="0"/>
    <Peak1D F1="2.356592" intensity="3.313626e-03" type="0"/>
    <Peak1D F1="2.093191" intensity="5.694539e-03" type="0"/>
    <Peak1D F1="2.073765" intensity="6.003212e-03" type="0"/>
    <Peak1D F1="1.657246" intensity="3.945222e-02" type="0"/>
    <Peak1D F1="1.451372" intensity="2.662275e-02" type="0"/>
    <Peak1D F1="1.320737" intensity="4.588210e-02" type="0"/>
    <Peak1D F1="1.277832" intensity="2.510432e-01" type="0"/>
    <Peak1D F1="1.119468" intensity="7.896023e-03" type="0"/>
    <Peak1D F1="1.081928" intensity="7.851880e-03" type="0"/>
    <Peak1D F1="0.983721" intensity="7.842491e-03" type="0"/>
    <Peak1D F1="0.962355" intensity="8.521214e-03" type="0"/>
    <Peak1D F1="0.944109" intensity="9.675908e-03" type="0"/>
    <Peak1D F1="0.920511" intensity="2.048197e-02" type="0"/>
    <Peak1D F1="0.903642" intensity="3.416701e-02" type="0"/>
    <Peak1D F1="0.886155" intensity="2.158080e-02" type="0"/>
    <Peak1D F1="0.740065" intensity="2.993914e-03" type="0"/>
    <Peak1D F1="0.103288" intensity="7.815325e-03" type="0"/>
  </PeakList1D>
</PeakList>
