# Supplementary material for: Total Synthesis and Pharmacological Evaluation of Phochrodines A–C
Source: J Nat Prod. 2025 Apr 1;88(4):996–1003. doi: 10.1021/acs.jnatprod.5c00104 (PMC12038836; doi:10.1021/acs.jnatprod.5c00104)
Supplement: Supplementary file 2 — np5c00104_si_002.zip [file np5c00104_si_002.zip › NMR Data Files/Compound 3/13C NMR/2/pdata/1/auditp.txt]

##TITLE= Audit trail, TOPSPIN		Version 3.2
##JCAMPDX= 5.01
##ORIGIN= Bruker BioSpin GmbH
##OWNER= automation
$$ /opt/topspin/data/bouchj1/nmr/JBB-3-43_C13/2/pdata/1/auditp.txt
##AUDIT TRAIL=  $$ (NUMBER, WHEN, WHO, WHERE, PROCESS, VERSION, WHAT)
(   1,<2024-08-10 06:32:58.784 -0500>,<automation>,<cs400>,<go>,<TOPSPIN 3.2>,
      <created by zg
	started at 2024-08-09 21:05:02.582 -0500,
	POWCHK enabled, PULCHK disabled,
       configuration hash MD5:
       22 18 5B 49 51 43 F5 C3 67 3F 55 29 14 59 CD 31
       data hash MD5: 32K
       F1 DF DF ED C2 E9 09 73 82 64 CE 3B 7A 28 CE 51>)
(   2,<2024-08-10 06:32:59.205 -0500>,<automation>,<cs400>,<audit>,<TOPSPIN 3.2>,
      <user comment:
       ICON-NMR User ID: bouchj1
       data hash MD5: 32K
       F1 DF DF ED C2 E9 09 73 82 64 CE 3B 7A 28 CE 51>)
(   3,<2024-08-10 06:32:59.690 -0500>,<automation>,<cs400>,<proc1d>,<TOPSPIN 3.2>,
      <Start of raw data processing
       ef LB = 1 FT_mod = 6 PKNL = 1 SI = 32K 
       data hash MD5: 32K
       79 8F 86 9D 3A 62 D3 76 4A 5C A5 EF 59 15 0C EF>)
(   4,<2024-08-10 06:32:59.870 -0500>,<automation>,<cs400>,<proc1d>,<TOPSPIN 3.2>,
      <apk 
       data hash MD5: 32K
       8D AF 6B 22 FB B5 93 1F A0 C4 4E 09 FD BC A8 50>)
(   5,<2024-08-10 06:33:01.083 -0500>,<automation>,<cs400>,<proc1d>,<TOPSPIN 3.2>,
      <abs ABSG = 5 
       data hash MD5: 32K
       54 D7 1F 36 83 0A 54 4E 85 A5 3F 29 42 90 C4 90>)
##END=

$$ hash MD5
$$ 51 9D 7C 1A 7A 2F E2 68 3C 09 80 21 91 15 2F F9
