# Supplementary material for: Total Synthesis and Pharmacological Evaluation of Phochrodines A–C
Source: J Nat Prod. 2025 Apr 1;88(4):996–1003. doi: 10.1021/acs.jnatprod.5c00104 (PMC12038836; doi:10.1021/acs.jnatprod.5c00104)
Supplement: Supplementary file 2 — np5c00104_si_002.zip [file np5c00104_si_002.zip › NMR Data Files/Compound 3/13C NMR/2/pdata/1/parm.txt]

Current Data Parameters
NAME       JBB-3-43_C13              
EXPNO                 2              
PROCNO                1              

F2 - Acquisition Parameters
Date_          20240810              
Time               6.32              
INSTRUM           spect              
PROBHD   5 mm CPPBBO BB              
PULPROG          zgpg30              
TD                32768              
SOLVENT           CDCl3              
NS                15000              
DS                    4              
SWH           23148.148 Hz           
FIDRES         0.706425 Hz           
AQ            0.7077888 sec          
RG               194.75              
DW               21.600 usec         
DE                18.00 usec         
TE                300.0 K            
D1           1.50000000 sec          
D11          0.03000000 sec          
TD0                   1              

======== CHANNEL f1 ========
SFO1        100.6228298 MHz          
NUC1                13C              
P1                10.00 usec         
PLW1        35.00000000 W            

======== CHANNEL f2 ========
SFO2        400.1316005 MHz          
NUC2                 1H              
CPDPRG[2        waltz16              
PCPD2             90.00 usec         
PLW2         0.14000000 W            
PLW12        0.14000000 W            
PLW13        0.11340000 W            

F2 - Processing parameters
SI                32768              
SF          100.6128721 MHz          
WDW                  EM              
SSB      0              
LB                 1.00 Hz           
GB       0              
PC                 1.40              
