# Supplementary material for: Total Synthesis and Pharmacological Evaluation of Phochrodines A–C
Source: J Nat Prod. 2025 Apr 1;88(4):996–1003. doi: 10.1021/acs.jnatprod.5c00104 (PMC12038836; doi:10.1021/acs.jnatprod.5c00104)
Supplement: Supplementary file 2 — np5c00104_si_002.zip [file np5c00104_si_002.zip › NMR Data Files/Compound 3/13C NMR/2/pdata/1/peaklist.xml]

<?xml version="1.0" encoding="UTF-8"?>
<PeakList>
  <PeakList1D>
    <PeakList1DHeader creator="automation" date="2024-08-10T06:33:01.090-05:00" expNo="2" name="JBB-3-43_C13" owner="" procNo="1" source="/opt/topspin/data/bouchj1/nmr">
      <PeakPickDetails>F1=214.006104ppm, F2=-16.065334ppm, MI=0.00cm, MAXI=10000.00cm, PC=1.400
      </PeakPickDetails>
    </PeakList1DHeader>
    <Peak1D F1="167.882904" intensity="4.353518e-01" type="0"/>
    <Peak1D F1="161.073654" intensity="4.447116e-01" type="0"/>
    <Peak1D F1="158.160660" intensity="3.897476e-01" type="0"/>
    <Peak1D F1="153.044647" intensity="5.095119e-01" type="0"/>
    <Peak1D F1="145.497543" intensity="4.226914e-01" type="0"/>
    <Peak1D F1="134.592987" intensity="1.155085e+00" type="0"/>
    <Peak1D F1="134.394302" intensity="3.772648e-01" type="0"/>
    <Peak1D F1="123.969704" intensity="5.688414e-01" type="0"/>
    <Peak1D F1="121.596855" intensity="1.217076e+00" type="0"/>
    <Peak1D F1="114.703308" intensity="1.340393e+00" type="0"/>
    <Peak1D F1="111.120567" intensity="3.486438e-01" type="0"/>
    <Peak1D F1="105.693230" intensity="1.331063e+00" type="0"/>
    <Peak1D F1="76.314774" intensity="1.486238e+01" type="0"/>
    <Peak1D F1="76.200104" intensity="7.661522e-01" type="0"/>
    <Peak1D F1="75.996956" intensity="1.501075e+01" type="0"/>
    <Peak1D F1="75.679192" intensity="1.500000e+01" type="0"/>
    <Peak1D F1="65.777824" intensity="1.307630e+00" type="0"/>
    <Peak1D F1="54.739338" intensity="1.336177e+00" type="0"/>
    <Peak1D F1="28.678534" intensity="1.054069e-01" type="0"/>
    <Peak1D F1="20.721458" intensity="9.196256e-01" type="0"/>
    <Peak1D F1="-0.003532" intensity="1.528024e-01" type="0"/>
  </PeakList1D>
</PeakList>
