# Supplementary material for: Total Synthesis and Pharmacological Evaluation of Phochrodines A–C
Source: J Nat Prod. 2025 Apr 1;88(4):996–1003. doi: 10.1021/acs.jnatprod.5c00104 (PMC12038836; doi:10.1021/acs.jnatprod.5c00104)
Supplement: Supplementary file 2 — np5c00104_si_002.zip [file np5c00104_si_002.zip › NMR Data Files/Compound 3/13C NMR/2/pdata/1/peakrng]

P    #regions in PPM
# 2024-08-10 06:33:01 -0500  automation@cs400
# low field   high field   mi   maxi
  214.006103515625  -16.0653342982844  0.000  10000.000  # for region 1
