# Supplementary material for: Total Synthesis and Pharmacological Evaluation of Phochrodines A–C
Source: J Nat Prod. 2025 Apr 1;88(4):996–1003. doi: 10.1021/acs.jnatprod.5c00104 (PMC12038836; doi:10.1021/acs.jnatprod.5c00104)
Supplement: Supplementary file 2 — np5c00104_si_002.zip [file np5c00104_si_002.zip › NMR Data Files/Compound 3/13C NMR/2/shimvalues]

# Sat Aug 10 06:32:58 2024
#$$PROBEID=2
#$$PROBEINFO=5 mm CPPBBO BB-1H/19F/D Z-GRD Z122623/0034
#$$PICSINFO=Z122623_0034_02.par
#$$SHIMID=313232
#
# Active Shim Gradients
#
Z           		48              
Z2          		-2979           
Z3          		-416            
Z4          		-1713           
Z5          		-2114           
Z6          		7946            
X           		-2182           
XZ          		-5066           
XZ2         		3772            
XZ3         		3968            
Y           		-1271           
YZ          		-3774           
YZ2         		8627            
YZ3         		-1528           
XY          		-691            
XYZ         		18643           
(X2-Y2)     		-7178           
(X2-Y2)Z    		15742           
X3          		-11592          
Y3          		-2495           
#
# Lock Parameter
#
FIELD		5803.317
LOCKPHASE		242.003 
LOCKPOWER		-30.000 
LOCKGAIN		126.015 
LOCKDC		-75.000 
LOCKSHIFT		7.240   
LOOPGAIN		-12.000 
LOOPTIME		0.400   
LOOPFILTER		100.000 
#
IEEE64_VERSION_CODE 1
#
# Shim currents 
#
SHIM_SETTING [1 ]  23.39800978     
SHIM_SETTING [2 ]  -1474.54037560  
SHIM_SETTING [3 ]  -218.58840301   
SHIM_SETTING [4 ]  -900.88087119   
SHIM_SETTING [5 ]  -1112.21083199  
SHIM_SETTING [6 ]  -1147.65900000  
SHIM_SETTING [7 ]  -2664.82300000  
SHIM_SETTING [8 ]  1984.21200000   
SHIM_SETTING [9 ]  -3775.74000000  
SHIM_SETTING [10]  -363.34800000   
SHIM_SETTING [11]  -668.53800000   
SHIM_SETTING [12]  -1985.32000000  
SHIM_SETTING [13]  4537.93600000   
SHIM_SETTING [14]  -803.94700000   
SHIM_SETTING [15]  4179.36500000   
SHIM_SETTING [16]  8280.15400000   
SHIM_SETTING [17]  2086.95300000   
SHIM_SETTING [18]  9806.41500000   
SHIM_SETTING [19]  -6097.61000000  
SHIM_SETTING [20]  -1312.60600000  
